# Supplementary material for: Ancient and Recent Hybridization in the Oreochromis Cichlid Fishes
Source: Mol Biol Evol. 2024 Jun 12;41(7):msae116. doi: 10.1093/molbev/msae116 (PMC11221657; doi:10.1093/molbev/msae116)
Supplement: msae116_Supplementary_Data [file msae116_supplementary_data.zip]

Archive with 2 entries (2 files):
- SupMaterial.pdf
- SupTables.xlsx
