# Supplementary material for: Ancient and Recent Hybridization in the Oreochromis Cichlid Fishes
Source: Mol Biol Evol. 2024 Jun 12;41(7):msae116. doi: 10.1093/molbev/msae116 (PMC11221657; doi:10.1093/molbev/msae116)
Supplement: msae116_Supplementary_Data [file msae116_supplementary_data.zip › SupTables.xlsx]

## Sheet: Table S1
Phenotypic Species	Sample ID	Genotypic species (ancestry components > 0.1 if hybrid)	Backbone individual for phylogeny? (y or n)	Sequencer ID	Sampling location	Analysis sample name	Sampling Date	Collector	Latitude	Longitude	Number of Reads (pairs)	Paired-end read length (bp)	M. zebra mapping %	O. niloticus mapping %	M. zebra average depth (x)	O. niloticus average depth(x)	Newly Generated?	Accession (if newly sequenced)
Agrahami	Ag2630	Agrahami	Y	Ag2630	LakeMagadi	Agrahami__LakeMagadi__Ag2630	2019-03-07	Nyingi, Ford, Turner	-2	36.247	72239121	150	76.06	86.28	10.2142	11.4197	Y	ERR13333293
Agrahami	Ag2638	Agrahami	Y	Ag2638	LakeMagadi	Agrahami__LakeMagadi__Ag2638	2019-03-07	Nyingi, Ford, Turner	-2	36.247	60001753	150	76.82	86.33	9.27052	10.3506	Y	ERR13333957
Goldenchambo	G7B1	Chambo	Y	LIB25366_LDI22648_GCCAAT	LakeIkapu	Goldenchambo__LakeIkapu__G7B1	2015-03-08	G. Turner	-9.367	33.808	22117910	126	71.64	87.17	4.77054	5.24271	Y	ERR13333533
Goldenchambo	G7B3	Chambo	Y	LIB27058_LDI24037_GATCAG	LakeIkapu	Goldenchambo__LakeIkapu__G7B3	2015-03-08	G. Turner	-9.367	33.808	23031171	126	74.49	88.57	4.91479	5.41849	Y	ERR13333631
Mzebra	Mzebra1	Mzebra	Y	SRR077291	Short Read Archive	Mzebra1					121882798	101	48.09	45.64	18.3762	15.0237	N
Mzebra	Mzebra2	Mzebra	Y	SRR077294	Short Read Archive	Mzebra2					124211473	101	47.78	45.31	18.6027	15.1797	N
Oamphimelas	T9F2	Oamphimelas	Y	PRO1722_Plate2_D1	LakeSulungali	Oamphimelas__LakeSulungali__T9F2	2017-01-11	G. Turner, A. Tyers, A. Ford, A. Shechonge	-6.12379	35.297	28452367	151	76.51	87.68	5.24288	5.76052	Y	ERR13333409
Oamphimelas	T9F4	Oamphimelas	Y	PRO1722_Plate2_F1	LakeSulungali	Oamphimelas__LakeSulungali__T9F4	2017-01-11	G. Turner, A. Tyers, A. Ford, A. Shechonge	-6.12379	35.297	32904629	150	78.6	89.04	6.10009	6.6923	Y	ERR13333418
Oamphimelas	P3H1	Oamphimelas	Y	1720_LIB20189_LDI17717_CACGAT_L002	LakeManyara	Oamphimelas__LakeManyara__P3H1	2015-08-16	M. Genner; B. Ngatunga; A. Shechonge; S. Bradbeer, A. Smith	-3.424	35.853	22482292	126	72.72	85.12	4.86933	5.31255	N
Oamphimelas	P3H2	Oamphimelas	Y	1720_LIB20190_LDI17718_CAGGCG_L002	LakeManyara	Oamphimelas__LakeManyara__P3H2	2015-08-16	M. Genner; B. Ngatunga; A. Shechonge; S. Bradbeer, A. Smith	-3.424	35.853	19781294	126	72.75	85.14	4.29558	4.68405	N
Oaureus	Oaureus1	Oaureus	Y	SRR11293977	Short Read Archive	Oaureus1					55902541	150	88.84	97.37	14.241	16.0542	N
Oaureus	Oaureus2	Oaureus	Y	SRR11293978	Short Read Archive	Oaureus2					66192084	150	89.05	97.37	16.8161	19.0179	N
Ochungruruensis	300	Ochungruruensis	Y	LIB25372_LDI22654_GATCAG	LakeKiungululu	Ochungruruensis__LakeKiungululu__300	2011-11-28	M. Genner; B. Ngatunga; G. Turner; A. Smith	-9.308	33.865	23561090	126	73.15	88.44	5.04071	5.56672	Y	ERR13333540
Ochungruruensis	3D9	Ochungruruensis	Y	LIB27059_LDI24038_TAGCTT	LakeKiungululu	Ochungruruensis__LakeKiungululu__3D9	2011-07-20	M. Genner; B. Ngatunga; G. Turner; A. Smith; A. Shechonge	-9.308	33.865	24078890	126	74.38	89.07	5.19444	5.7132	Y	ERR13333632
Oesculentus	T10E03	Oesculentus	Y	PRO1722_Plate2_D4	LakeRukwa	Oesculentus__LakeRukwa__T10E03	2017-01-23	A. Tyers, T. Mehta	-8.376	32.879	33780918	151	75.89	89.34	5.61326	6.21374	Y	ERR13333411
Oesculentus	T10F04	Oesculentus	Y	PRO1722_Plate2_D5	LakeRukwa	Oesculentus__LakeRukwa__T10F04	2017-01-23	A. Tyers, T. Mehta	-8.376	32.879	41024134	151	77.45	89.69	7.1178	7.91802	Y	ERR13333412
Oesculentus	MG340	Oesculentus	Y	MG340	Malimbe	Oesculentus__Malimbe__MG340	2016-08-04	M. Genner; B. Ngatunga; A. Shechonge; A. Smith; H. Mrosso	-2.628	32.898	66870802	150	75.83	88.53	8.91994	9.92847	Y	ERR13333695
Oesculentus	V71	Oesculentus	Y	LIB27053_LDI24032_CAGATC	Malimbe	Oesculentus__Malimbe__V71	2016-08-18	B. Ngatunga; A. Shechonge; H. Mrosso	-2.628	32.898	23502075	126	74.81	88.95	5.05602	5.59273	Y	ERR13333626
Ogirigan	P1E1	Ogirigan	Y	OgP1E1	LakeKumba	Ogirigan__LakeKumba__P1E1	2015-08-12	M. Genner; B. Ngatunga; A. Shechonge; S. Bradbeer, A. Smith	-4.886	38.591	85546115	150	79.57	89.69	12.1593	13.5262	Y	ERR13333257
Ogirigan	P3C5	Ogirigan	Y	OgP3C5	LakeJipe	Ogirigan__LakeJipe__P3C5	2015-08-15	M. Genner; B. Ngatunga; A. Shechonge; S. Bradbeer, A. Smith	-3.577	37.737	81162140	150	82.61	92.57	9.69182	10.7591	Y	ERR13333262
Ohunteri	G1-K2G2	Ohunteri	Y	OhK2G2	LakeChala	Ohunteri__LakeChala__G1-K2G2	2019-03-11	G. Turner	-3.316	37.697	33610531	150	56.28	62.6	2.08087	2.29743	Y	ERR13333330
Ohunteri	G2-K2G3	Ohunteri	Y	OhK2G3	LakeChala	Ohunteri__LakeChala__G2-K2G3	2019-03-11	G. Turner	-3.316	37.697	58434000	150	77.3	87.28	6.04675	6.71978	Y	ERR13333331
Ojipe	P2G3	Ojipe	Y	OjP2G3	NyumbayaMunga	Ojipe__NyumbayaMunga__P2G3	2015-08-14	M. Genner; B. Ngatunga; A. Shechonge; S. Bradbeer, A. Smith	-3.61258	37.4599	89020078	150	82.6	93	14.0154	15.6504	Y	ERR13333255
Ojipe	P2G6	Ojipe	Y	OjP2G6	NyumbayaMunga	Ojipe__NyumbayaMunga__P2G6	2015-08-14	M. Genner; B. Ngatunga; A. Shechonge; S. Bradbeer, A. Smith	-3.61258	37.4599	79929892	150	80.3	90.81	10.9471	12.1596	Y	ERR13333256
Okaromo	206	Okaromo	Y	LIB25387_LDI22669_ACTGAT	LakeNyamagoma	Okaromo__LakeNyamagoma__206	2016-07-31	M. Genner; B. Ngatunga; A. Shechonge; A. Smith	-4.998	31.196	23005224	126	71.78	87.41	4.93832	5.45994	Y	ERR13333555
Okaromo	207	Okaromo	Y	LIB25388_LDI22670_ATGAGC	LakeNyamagoma	Okaromo__LakeNyamagoma__207	2016-07-31	M. Genner; B. Ngatunga; A. Shechonge; A. Smith	-4.998	31.196	23488809	126	70.89	86.69	5.02433	5.54893	Y	ERR13333556
Okarongae	OR1A3	Chambo	Y	1657_LIB19615_LDI16934_TTAGGC_L005	MalawiBUaquarium	Okarongae__MbambaBay__OR1A3	Aquarium	G. Turner	-11.28	34.797	23641339	126	72.49	87.99	5.17794	5.68487	N
Okorogwe	T3J4	Okorogwe	Y	1720_LIB20180_LDI17708_CAGGCG_L001	Nambawala	Okorogwe__Nambawala__T3J4	2015-06-03	A. Shechonge	-10.044	39.453	22517046	126	72.28	88.26	4.86111	5.3831	N
Okorogwe	T3J6	Okorogwe	Y	1720_LIB20181_LDI17709_CATGGC_L001	Nambawala	Okorogwe__Nambawala__T3J6	2015-06-03	A. Shechonge	-10.044	39.453	22700204	126	72.92	88.88	4.88914	5.42848	N
Okorogwe	P4B1	Okorogwe	Y	1720_LIB20192_LDI17720_CGGAAT_L002	MlinganoDam	Okorogwe__MlinganoDam__P4B1	2015-08-18	M. Genner; B. Ngatunga; A. Shechonge; S. Bradbeer, A. Smith	-5.122	38.857	20979050	126	70.98	86.48	4.45851	4.92923	N
Okorogwe	P4B2	Okorogwe	Y	1720_LIB20193_LDI17721_TCGGCA_L002	MlinganoDam	Okorogwe__MlinganoDam__P4B2	2015-08-18	M. Genner; B. Ngatunga; A. Shechonge; S. Bradbeer, A. Smith	-5.122	38.857	21566100	126	71.86	87.25	4.62046	5.1023	N
Oleucostictus	V46	Oleucostictus	Y	LIB27045_LDI24024_TCATTC	Malimbe	Oleucostictus__Malimbe__V46	2016-08-18	B. Ngatunga; A. Shechonge; H. Mrosso	-2.628	32.898	20369814	126	74.08	89.84	4.29682	4.83098	Y	ERR13333619
Oleucostictus	V56	Oleucostictus	Y	LIB27048_LDI24027_TCGGCA	Malimbe	Oleucostictus__Malimbe__V56	2016-08-18	B. Ngatunga; A. Shechonge; H. Mrosso	-2.628	32.898	26651786	126	74.48	90.12	5.60565	6.323	Y	ERR13333622
Oleucostictus	U3L3	Oleucostictus	Y	1689_LIB19654_LDI16973_TTAGGC_L002	LakeAlbert	Oleucostictus__LakeAlbert__U3L3	2015-08-01	N. Kasozi	2.443	32.098	26458892	126	72.81	89.58	5.69526	6.38453	N
Oleucostictus	U7L7	Oleucostictus	Y	1689_LIB19658_LDI16977_AGTTCC_L002	LakeAlbert	Oleucostictus__LakeAlbert__U7L7	2015-08-01	N. Kasozi	2.443	32.098	25867518	126	72.74	89.17	5.5398	6.22064	N
Omacrochir	RB12-A050	Omacrochir	Y	LIB25399_LDI22681_CGGAAT	Angola	Omacrochir__Angola__RB12-A050	SAIAB	A. Chakona, SAIAB	-14.94	17.719	25891242	126	71.4	87.33	5.56719	6.15106	Y	ERR13333567
Omacrochir	CFH11-078	Omacrochir	Y	LIB25398_LDI22680_CCAACA	Zambia, Lukulu River, Congo system	Omacrochir__Zambia__CFH11-078	2012-04-05	SAIAB	-11.958	30.215	22344860	126	70.6	86.71	4.79248	5.29285	Y	ERR13333566
Omalagarasi	130	Omalagarasi	Y	LIB25389_LDI22671_ATTCCT	Uvinza	Omalagarasi__Uvinza__130	2016-07-30	M. Genner; B. Ngatunga; A. Shechonge; A. Smith	-5.113	30.391	23371358	126	71.4	87.25	5.02191	5.54692	Y	ERR13333557
Omalagarasi	131	Omalagarasi	Y	LIB25390_LDI22672_CAAAAG	Uvinza	Omalagarasi__Uvinza__131	2016-07-30	M. Genner; B. Ngatunga; A. Shechonge; A. Smith	-5.113	30.391	24863258	126	71.27	87.17	5.33399	5.88958	Y	ERR13333558
Omossambicus	C13	Omossambicus	Y	LIB25346_LDI22628_CACTCA	Mozambique, Chigubo, Changane River	Omossambicus__Mozambique__C13	2006-06-29	SAIAB	-22.943	33.671	21426802	126	71.33	87.11	4.57617	5.04425	Y	ERR13333513
Omossambicus	RB09-059	Omossambicus	Y	LIB25402_LDI22684_CTCAGA	Mozambique, 10km from Pemba	Omossambicus__SouthAfrica__RB09-059	2009-11-26	SAIAB	-13.0975	40.4464	23985776	126	71.29	87.19	5.16169	5.69018	Y	ERR13333570
Oniloticus	V77	Oniloticus	Y	V77	Malimbe	Oniloticus__Malimbe__V77	2016-08-18	B. Ngatunga; A. Shechonge; H. Mrosso	-2.628	32.898	50141593	150	74.64	93.09	4.42273	4.98489	Y	ERR13333685
Oniloticus	V79	Oniloticus	Y	V79	Malimbe	Oniloticus__Malimbe__V79	2016-08-18	B. Ngatunga; A. Shechonge; H. Mrosso	-2.628	32.898	56538008	150	75.38	92.83	5.36293	6.08067	Y	ERR13333687
Oniloticus	U1A1	Oniloticus	Y	1689_LIB19659_LDI16978_ATGTCA_L002	LakeAlbert	Oniloticus__LakeAlbert__U1A1	2015-07-01	N. Kasozi	2.233	31.313	20528899	126	71.35	93.14	4.44178	5.0166	N
Oniloticus	U3A3	Oniloticus	Y	1689_LIB19660_LDI16979_CCGTCC_L002	LakeAlbert	Oniloticus__LakeAlbert__U3A3	2015-07-01	N. Kasozi	2.233	31.313	23467486	126	72.11	93.33	5.07049	5.73427	N
Oplacidus	AC13-A158	Oplacidusplacidus	Y	LIB25403_LDI22685_GCGCTA	Mozambique	Oplacidus__Mozambique__AC13-A158	SAIAB	A. Chakona, SAIAB	-15.7433	33.7604	25221926	126	70.6	86.68	5.3117	5.87248	Y	ERR13333571
Oplacidus	AC13-A128	Oplacidusplacidus	Y	LIB25404_LDI22686_TAATCG	Mozambique	Oplacidus__Mozambique__AC13-A128	SAIAB	A. Chakona, SAIAB	-15.7033	33.6628	23530957	126	71.01	87.32	5.01822	5.54818	Y	ERR13333573
Oplacidus	122A	Oplacidusrovumae	Y	LIB25321_LDI22603_ATCACG	NamiungoRiver	Oplacidus__NamiungoRiver__122A	2013-08-17	M. Genner; B. Ngatunga; A. Shechonge; A. Smith	-10.869	37.641	24165243	126	71.72	87.7	5.15169	5.70254	Y	ERR13333487
Oplacidus	123B	Oplacidusrovumae	Y	LIB25322_LDI22604_TTAGGC	NamiungoRiver	Oplacidus__NamiungoRiver__123B	2013-08-17	M. Genner; B. Ngatunga; A. Shechonge; A. Smith	-10.869	37.641	24121457	126	71.81	87.92	5.15863	5.70923	Y	ERR13333488
Oplacidus	141A	Oplacidusrovumae	Y	LIB25365_LDI22647_ACAGTG	LakeChidya	Orovumae__LakeChidya__141A	2013-08-18	M. Genner; B. Ngatunga; A. Shechonge; A. Smith	-10.597	40.155	18489946	126	70.97	86.87	3.89183	4.3078	Y	ERR13333532
Oplacidus	141D	Oplacidusrovumae	Y	LIB25320_LDI22602_CTTGTA	LakeChidya	Orovumae__LakeChidya__141D	2013-08-18	M. Genner; B. Ngatunga; A. Shechonge; A. Smith	-10.597	40.155	20226442	126	71.04	87	4.27207	4.72717	Y	ERR13333486
Oplacidus	73C	Oplacidusrovumae	Y	LIB25324_LDI22606_GATCAG	NambutiRiver	Oplacidus__Nambuti__73C	2013-08-15	M. Genner; B. Ngatunga; G. Turner; A. Smith	-10.567	38.926	23989120	126	72.66	88.44	5.1432	5.6799	Y	ERR13333490
Oplacidus	73D	Oplacidusrovumae	Y	LIB25325_LDI22607_TAGCTT	NambutiRiver	Oplacidus__Nambuti__73D	2013-08-15	M. Genner; B. Ngatunga; G. Turner; A. Smith	-10.567	38.926	24227131	126	70.95	87.42	5.14392	5.70203	Y	ERR13333491
Oplacidusrovumae	83-2013	Oplacidusrovumae	Y	1720_LIB20174_LDI17702_TGACCA_L001	RovumaRiver	Orovumae__Rovuma__83-2013	2013-08-16	M. Genner; B. Ngatunga; G. Turner; A. Smith	-11.414	38.492	20921460	126	72.54	88.09	4.4976	4.96978	N	ERR13333480
Orukwaensis	24-2012	Orukwaensis	Y	1720_LIB20178_LDI17706_AGTTCC_L001	LakeRukwa	Orukwaensis__LakeRukwa__24-2012	2012-09-02	M. Genner; B. Ngatunga; G. Turner; A. Smith	-8.409	32.926	21433386	126	72.62	88.07	4.63285	5.12355	N
Orukwaensis	T10D02	Orukwaensis	Y	PRO1722_Plate2_C7	LakeRukwa	Orukwaensis__LakeRukwa__T10D02	2017-01-22	A. Tyers, T. Mehta	-8.376	32.879	42436655	151	76.43	89.53	7.66456	8.53108	Y	ERR13333408
Orukwaensis	14_1G1	Omtera	Y	1657_LIB19634_LDI16953_GCCAAT_L007	MteraReservoir	Omtera__MteraReservoir__14_1G1	2014-01-25	G. Turner, B. Ngatunga	-7.11803	35.9631	25271723	126	73.04	88.24	5.48323	6.0589	N
Orukwaensis	T9I4	Omtera	Y	PRO1722_Plate1_F5	MteraDam	Omtera__MteraDam__T9I4	2017-01-12	G. Turner, A. Tyers, A. Ford, A. Shechonge	-7.118	35.963	28791673	151	75.91	89.49	5.03141	5.58683	Y	ERR13333371
Oshiranus	409A	Oshiranusshiranus	Y	LIB25318_LDI22600_GCCAAT	Salima	Oshiranus__Salima__409A	2011-07-25	M. Genner, A. Smith	-13.7705	34.4403	22602766	126	72.31	87.75	4.76895	5.27866	Y	ERR13333484
Oshiranus	411B	Oshiranusshiranus	Y	LIB25319_LDI22601_CAGATC	Salima	Oshiranus__Salima__411B	2011-07-25	M. Genner, A. Smith	-13.7705	34.4403	21195811	126	71.24	87.45	4.49187	4.97872	Y	ERR13333485
Oshiranus	RB10-A251	Oshiranusshiranus	Y	LIB25400_LDI22682_CTAGCT	Metangula	Oshiranus__Metangula__RB10-A251	SAIAB	A. Chakona, SAIAB	-12.629	34.772	23451464	126	70.68	87.1	4.98391	5.52409	Y	ERR13333568
Oshiranus	T8H6	Oshiranusshiranus	Y	1689_LIB19681_LDI17000_GTCCGC_L004	LakeMalawi_Lituhi	Oshiranus__Lituhu__T8H6	2015-07-31	G. Turner, A. Shechonge	-10.531	34.572	25363316	126	71.39	87.44	5.40936	6.00197	N
Oshiranus	T8H7	Oshiranusshiranus	Y	1689_LIB19682_LDI17001_GGTAGC_L004	LakeMalawi_Lituhi	Oshiranus__Lituhu__T8H7	2015-07-31	G. Turner, A. Shechonge	-10.531	34.572	19526876	126	71.05	87.22	4.1779	4.62239	N
Oshiranus	373	Oshiranusshiranus	Y	LIB25384_LDI22666_CGTACG	LakeKingiri	Oshiranus__LakeKingiri__373	2011-07-21	M. Genner; B. Ngatunga; G. Turner; A. Smith; A. Shechonge	-9.412	33.857	24254230	126	71.94	87.82	5.17329	5.7256	Y	ERR13333552
Oshiranus	97A	Oshiranusshiranus	Y	LIB25383_LDI22665_GTTTCG	LakeKingiri	Oshiranus__LakeKingiri__97A	2011-07-15	M. Genner; B. Ngatunga; G. Turner; A. Smith; A. Shechonge	-9.412	33.857	23484698	126	71.69	87.8	4.98215	5.52505	Y	ERR13333551
Oshiranus	152	Oshiranusshiranus	Y	LIB25380_LDI22662_GTCCGC	LakeIlamba	Oshiranus__LakeIlamba__152	2011-07-16	M. Genner; B. Ngatunga; G. Turner; A. Smith; A. Shechonge	-9.393	33.83	21743205	126	71.93	87.58	4.59328	5.08543	Y	ERR13333548
Oshiranus	142A	Oshiranusshiranus	Y	LIB25379_LDI22661_GTAGAG	LakeIlamba	Oshiranus__LakeIlamba__142A	2011-07-16	M. Genner; B. Ngatunga; G. Turner; A. Smith; A. Shechonge	-9.393	33.83	23232002	126	72.01	88.07	4.96003	5.48338	Y	ERR13333547
Oshiranuschilwae	OR1A2	Oshiranuschilwae	Y	1657_LIB19614_LDI16933_CAGATC_L005	MalawiBUaquarium	Oshiranuschilwae__MalawiBUaquarium__OR1A2	Aquarium	G. Turner	-15.277	35.719	25529850	126	72.94	88.48	5.52967	6.11188	N
Ospilurus	Ospilurus1	Ospilurus	Y	SRR9614879	Short Read Archive	Ospilurus1					205924310	150	75.66	90.93	18.0381	20.1228	N
Osquamipinnis	D14-J04	Chambo	Y	LIB25363_LDI22645_GTGAAA	LakeMalawi	Osquamipinnis__LakeMalawi__D14-J04	2016-05-04	G. Turner, University of Cambridge	-14.1882	34.7933	23026108	126	73.06	88.09	4.98862	5.47665	Y	ERR13333530
Osquamipinnis	D14-J06	Chambo	Y	LIB25364_LDI22646_TGACCA	LakeMalawi	Osquamipinnis__LakeMalawi__D14-J06	2016-05-04	G. Turner, University of Cambridge	-14.1882	34.7933	23137836	126	72.16	87.44	5.00326	5.48789	Y	ERR13333531
Osquamipinnis	94A	Chambo	Y	LIB25375_LDI22657_AGTCAA	LakeKingiri	Osquamipinnis__LakeKingiri__94A	2011-07-15	M. Genner; B. Ngatunga; G. Turner; A. Smith; A. Shechonge	-9.412	33.857	22283809	126	71.32	87.01	4.79053	5.27485	Y	ERR13333543
Osquamipinnis	94B	Chambo	Y	LIB25376_LDI22658_AGTTCC	LakeKingiri	Osquamipinnis__LakeKingiri__94B	2011-07-15	M. Genner; B. Ngatunga; G. Turner; A. Smith; A. Shechonge	-9.412	33.857	22608969	126	71.45	87.06	4.85423	5.34657	Y	ERR13333544
Osquamipinnis	120B	Chambo	Y	LIB25374_LDI22656_GGCTAC	LakeIlamba	Osquamipinnis__LakeIlamba__120B	2011-07-16	M. Genner; B. Ngatunga; G. Turner; A. Smith; A. Shechonge	-9.393	33.83	24717966	126	71.91	87.3	5.33816	5.86098	Y	ERR13333542
Osquamipinnis	221A	Chambo	Y	LIB25373_LDI22655_TAGCTT	LakeMassoko	Osquamipinnis__LakeMassoko__221A	2011-07-17	M. Genner; B. Ngatunga; G. Turner; A. Smith; A. Shechonge	-9.334	33.756	19804620	126	72.15	87.74	4.28881	4.71466	Y	ERR13333541
Otanganicae	41	Otanganicae	Y	LIB25391_LDI22673_CAACTA	Katanga	Otanganicae__Katanga__41	2016-07-28	M. Genner; B. Ngatunga; A. Shechonge; A. Smith	-4.915	29.611	23426990	126	71.69	87.39	5.03887	5.52993	Y	ERR13333560
Otanganicae	42	Otanganicae	Y	LIB25392_LDI22674_CACCGG	Katanga	Otanganicae__Katanga__42	2016-07-28	M. Genner; B. Ngatunga; A. Shechonge; A. Smith	-4.915	29.611	25072015	126	71.7	87.43	5.35517	5.89916	Y	ERR13333561
Ourolepis	F3	Ourolepis	Y	LIB25394_LDI22676_CACTCA	Kilombero	Ourolepis__Kilombero__F3	2013-08-22	B. Ngatunga	-8.31146	36.0911	26258435	126	71.84	87.72	5.5618	6.1716	Y	ERR13333562
Ourolepis	F4	Ourolepis	Y	LIB25395_LDI22677_CAGGCG	Kilombero	Ourolepis__Kilombero__F4	2013-08-22	B. Ngatunga	-8.31146	36.0911	22225767	126	73.06	88.79	4.74794	5.26313	Y	ERR13333563
Ourolepis	T9J4	Ourolepis	Y	PRO1722_Plate1_H6	Ifakara	Ourolepis__Ifakara__T9J4	2017-01-18	G. Turner, A. Tyers, A. Ford, A. Shechonge	-8.1419	36.6772	27549564	151	76.49	90.55	4.90656	5.41833	Y	ERR13333386
Ourolepis	T9J7	Ourolepis	Y	PRO1722_Plate1_C7	Ifakara	Ourolepis__Ifakara__T9J7	2017-01-21	G. Turner, A. Tyers, A. Ford, A. Shechonge	-8.1419	36.6772	41133527	149	77.66	90.98	8.22675	9.11475	Y	ERR13333354
Ourolepis	T2J5	Ourolepis	Y	1657_LIB19618_LDI16937_GGCTAC_L005	LakeLugongwe	Ourolepis__LakeLugongwe__T2J5	2015-03-11	A. Shechonge	-8	38.759	24395019	126	73	88.76	5.25848	5.82816	N
Ourolepis	T3D1	Ourolepis	Y	1657_LIB19617_LDI16936_TAGCTT_L005	LakeLugongwe	Ourolepis__LakeLugongwe__T3D1	2015-03-11	A. Shechonge	-8	38.759	24724861	126	73.01	89.14	5.33957	5.93478	N
Ourolepis	Z1B9	Ourolepis	Y	LIB27008_LDI23987_TTAGGC	ZanzibarSite3	Ourolepis__ZanzibarSite3__Z1B9	2016-10-04	G. Turner, A. Ford, J. Shepperson	-6.26065	39.2415	22311684	126	74.25	89.36	4.68241	5.21834	Y	ERR13333581
Ourolepis	T6A8	Ourolepis	Y	1657_LIB19647_LDI16966_CTTGTA_L008	KisampaPool_Mbuyuni_Wami	Ourolepis__Mbuyunipool__T6A8	2015-07-22	G. Turner, A. Shechonge	-6.25149	38.6875	23613575	126	73.29	89.09	5.14425	5.68302	N
Ourolepis	14_1E1	Ourolepis	Y	1657_LIB19637_LDI16956_GGCTAC_L007	WamiRiver	Ourolepis__WamiRiver__14_1E1	2014-01-23	G. Turner, B. Ngatunga	-6.23969	38.707	23921792	126	73.49	89.25	5.19827	5.74897	N
Ourolepis	Z1D7	Ourolepis	Y	LIB27012_LDI23991_GGCTAC	ZanzibarSite4	Ourolepis__ZanzibarSite4__Z1D7	2016-10-09	G. Turner, A. Ford, J. Shepperson	-5.249	39.776	24137239	126	75.34	89.78	5.14229	5.69821	Y	ERR13333585
Ovariabilis	395	Ovariabilis	Y	LIB25385_LDI22667_GAGTGG	MakobeIsland	Ovariabilis__MakobeIsland__395	2016-08-05	M. Genner; B. Ngatunga; A. Shechonge; A. Smith	-2.365	32.922	24665588	126	72.06	87.58	5.29018	5.85687	Y	ERR13333553
Ovariabilis	396	Ovariabilis	Y	LIB25386_LDI22668_GGTAGC	MakobeIsland	Ovariabilis__MakobeIsland__396	2016-08-05	M. Genner; B. Ngatunga; A. Shechonge; A. Smith	-2.365	32.922	22069424	126	71.44	87.21	4.72064	5.23281	Y	ERR13333554
Sgalilaeus	U1B1	Sgalilaeus	Y	LIB25362_LDI22644_TCGGCA	LakeAlbert	Sgalilaeus__LakeAlbert__U1B1	2015-07-01	N. Kasozi	2.233	31.312	23653188	126	71.85	85.34	4.87022	5.39607	Y	ERR13333529
Sgalilaeus	U2B2	Sgalilaeus	Y	LIB27057_LDI24036_ACTTGA	LakeAlbert	Sgalilaeus__LakeAlbert__U2B2	2015-07-01	N. Kasozi	2.233	31.312	23234866	126	72.27	83.94	4.59969	5.08938	Y	ERR13333630
Agrahami	Ag2624	Agrahami	N	Ag2624	LakeMagadi	Agrahami__LakeMagadi__Ag2624	2019-03-07	Nyingi, Ford, Turner	-2	36.247	84490967	150	77.13	86.87	12.6094	14.0764	Y	ERR13333955
Agrahami	Ag2625	Agrahami	N	Ag2625	LakeMagadi	Agrahami__LakeMagadi__Ag2625	2019-03-07	Nyingi, Ford, Turner	-2	36.247	66127775	150	77.47	86.85	10.0977	11.2733	Y	ERR13333287
Agrahami	Ag2626	Agrahami	N	Ag2626	LakeMagadi	Agrahami__LakeMagadi__Ag2626	2019-03-07	Nyingi, Ford, Turner	-2	36.247	72318063	150	75.61	86.08	9.1928	10.3186	Y	ERR13333288
Agrahami	Ag2627	Agrahami	N	Ag2627	LakeMagadi	Agrahami__LakeMagadi__Ag2627	2019-03-07	Nyingi, Ford, Turner	-2	36.247	64765664	150	74.97	86.14	8.23413	9.24237	Y	ERR13333289
Agrahami	Ag2628	Agrahami	N	Ag2628	LakeMagadi	Agrahami__LakeMagadi__Ag2628	2019-03-07	Nyingi, Ford, Turner	-2	36.247	15756617	150	75.72	87.21	2.86404	3.14334	Y	ERR13333290
Agrahami	Ag2629	Agrahami	N	Ag2629	LakeMagadi	Agrahami__LakeMagadi__Ag2629	2019-03-07	Nyingi, Ford, Turner	-2	36.247	72272411	150	75.13	86.52	9.95404	11.1645	Y	ERR13333291
Agrahami	Ag2631	Agrahami	N	Ag2631	LakeMagadi	Agrahami__LakeMagadi__Ag2631	2019-03-07	Nyingi, Ford, Turner	-2	36.247	76069364	150	79.86	88.99	12.3747	13.7639	Y	ERR13333294
Agrahami	Ag2632	Agrahami	N	Ag2632	LakeMagadi	Agrahami__LakeMagadi__Ag2632	2019-03-07	Nyingi, Ford, Turner	-2	36.247	69772091	150	79.55	88.13	11.3035	12.5449	Y	ERR13333295
Agrahami	Ag2633	Agrahami	N	Ag2633	LakeMagadi	Agrahami__LakeMagadi__Ag2633	2019-03-07	Nyingi, Ford, Turner	-2	36.247	67410559	150	79.03	87.17	8.95583	10.0224	Y	ERR13333956
Agrahami	Ag2634	Agrahami	N	Ag2634	LakeMagadi	Agrahami__LakeMagadi__Ag2634	2019-03-07	Nyingi, Ford, Turner	-2	36.247	63971235	150	75.17	86.54	8.23909	9.21334	Y	ERR13333296
Agrahami	Ag2635	Agrahami	N	Ag2635	LakeMagadi	Agrahami__LakeMagadi__Ag2635	2019-03-07	Nyingi, Ford, Turner	-2	36.247	67930338	150	75.05	86.14	8.18954	9.18892	Y	ERR13333297
Agrahami	Ag2636	Agrahami	N	Ag2636	LakeMagadi	Agrahami__LakeMagadi__Ag2636	2019-03-07	Nyingi, Ford, Turner	-2	36.247	59807289	150	76.87	86.53	9.75225	10.8526	Y	ERR13333298
Agrahami	Ag2637	Agrahami	N	Ag2637	LakeMagadi	Agrahami__LakeMagadi__Ag2637	2019-03-07	Nyingi, Ford, Turner	-2	36.247	67016118	150	75.51	86.81	9.47335	10.5798	Y	ERR13333299
Agrahami	Ag2639	Agrahami	N	Ag2639	LakeMagadi	Agrahami__LakeMagadi__Ag2639	2019-03-07	Nyingi, Ford, Turner	-2	36.247	83715730	150	76.48	86.93	13.089	14.6083	Y	ERR13333300
Agrahami	Ag2640	Agrahami	N	Ag2640	LakeMagadi	Agrahami__LakeMagadi__Ag2640	2019-03-07	Nyingi, Ford, Turner	-2	36.247	63556788	150	81.11	90.37	10.6559	11.8275	Y	ERR13333301
Agrahami	Ag2641	Agrahami	N	Ag2641	LakeMagadi	Agrahami__LakeMagadi__Ag2641	2019-03-07	Nyingi, Ford, Turner	-2	36.247	62345303	150	80.38	89.11	9.71986	10.7758	Y	ERR13333302
Agrahami	Ag2642	Agrahami	N	Ag2642	LakeMagadi	Agrahami__LakeMagadi__Ag2642	2019-03-07	Nyingi, Ford, Turner	-2	36.247	64782862	150	77.12	86.97	10.3641	11.5116	Y	ERR13333303
Agrahami	Ag2643	Agrahami	N	Ag2643	LakeMagadi	Agrahami__LakeMagadi__Ag2643	2019-03-07	Nyingi, Ford, Turner	-2	36.247	65527196	150	75.25	86.56	9.6859	10.8296	Y	ERR13333304
Agrahami	Ag2644	Agrahami	N	Ag2644	LakeMagadi	Agrahami__LakeMagadi__Ag2644	2019-03-07	Nyingi, Ford, Turner	-2	36.247	54796036	150	77.09	86.96	8.76765	9.70879	Y	ERR13333305
Agrahami	Ag2645	Agrahami	N	Ag2645	LakeMagadi	Agrahami__LakeMagadi__Ag2645	2019-03-07	Nyingi, Ford, Turner	-2	36.247	61803166	150	76.2	86.4	9.3934	10.4583	Y	ERR13333306
Agrahami	Ag2646	Agrahami	N	Ag2646	LakeMagadi	Agrahami__LakeMagadi__Ag2646	2019-03-07	Nyingi, Ford, Turner	-2	36.247	56009110	150	76.63	86.93	9.24855	10.2593	Y	ERR13333307
Agrahami	Ag2647	Agrahami	N	Ag2647	LakeMagadi	Agrahami__LakeMagadi__Ag2647	2019-03-07	Nyingi, Ford, Turner	-2	36.247	66616428	150	77.43	86.9	11.1371	12.4002	Y	ERR13333308
Agrahami	Ag2648	Agrahami	N	Ag2648	LakeMagadi	Agrahami__LakeMagadi__Ag2648	2019-03-07	Nyingi, Ford, Turner	-2	36.247	69109020	150	77.65	87.71	11.6398	12.9305	Y	ERR13333309
Goldenchambo	333A	Chambo	N	LIB25369_LDI22651_ATCACG	LakeIkapu	Goldenchambo__LakeIkapu__333A	2011-07-20	M. Genner; B. Ngatunga; G. Turner; A. Smith; A. Shechonge	-9.367	33.808	20784971	126	71.5	87.04	4.4609	4.9135	Y	ERR13333536
Goldenchambo	333B	Chambo	N	LIB25370_LDI22652_TTAGGC	LakeIkapu	Goldenchambo__LakeIkapu__333B	2011-07-20	M. Genner; B. Ngatunga; G. Turner; A. Smith; A. Shechonge	-9.367	33.808	20555260	126	72.05	87.52	4.43135	4.88183	Y	ERR13333538
Goldenchambo	333C	Chambo	N	LIB25371_LDI22653_ACTTGA	LakeIkapu	Goldenchambo__LakeIkapu__333C	2011-07-20	M. Genner; B. Ngatunga; G. Turner; A. Smith; A. Shechonge	-9.367	33.808	24144783	126	72.23	87.73	5.23184	5.74401	Y	ERR13333539
Goldenchambo	G7B2	Chambo	N	LIB25367_LDI22649_CAGATC	LakeIkapu	Goldenchambo__LakeIkapu__G7B2	2015-03-08	G. Turner	-9.367	33.808	21599183	126	71.99	87.47	4.65162	5.11734	Y	ERR13333534
Goldenchambo	G7B4	Chambo	N	LIB25368_LDI22650_CTTGTA	LakeIkapu	Goldenchambo__LakeIkapu__G7B4	2015-03-08	G. Turner	-9.367	33.808	23560577	126	71.65	87.35	5.07908	5.59716	Y	ERR13333535
Hybrid	237	Oniloticus (0.48) x Oshiranus (0.51)	N	LIB27043_LDI24022_TACAGC	Ruhuhusite21	Hybrid__Ruhuhusite21__237	2012-09-10	M. Genner; B. Ngatunga; G. Turner; A. Smith	-10.623	35.636	22506009	126	74.18	91.38	4.79819	5.3676	Y	ERR13333617
Hybrid	239	Oniloticus (0.72) x Oshiranus (0.24)	N	LIB27044_LDI24023_TATAAT	Ruhuhusite21	Hybrid__Ruhuhusite21__239	2012-09-10	M. Genner; B. Ngatunga; G. Turner; A. Smith	-10.623	35.636	27956268	126	74.03	92.47	5.99596	6.74443	Y	ERR13333618
Hybrid	240	Oleucostictus (0.47) x Oshiranus (0.52)	N	LIB27060_LDI24039_GGCTAC	Ruhuhusite21	Hybrid__Ruhuhusite21__240	2012-09-10	M. Genner; B. Ngatunga; G. Turner; A. Smith	-10.623	35.636	22261094	126	73.28	88.92	4.69265	5.24193	Y	ERR13333633
Hybrid	T7J8	Oleucostictus (0.20) x Oshiranus (0.76)	N	1689_LIB19679_LDI16998_CCGTCC_L004	Songea	Hybrid__Songea__T7J8	2015-07-28	G. Turner, A. Shechonge	-10.62	35.64	23511073	126	72.19	88.06	5.01102	5.59596	N
Hybrid	T7J9	Oshiranusshiranus	N	1689_LIB19680_LDI16999_GTAGAG_L004	Songea	Hybrid__Songea__T7J9	2015-07-28	G. Turner, A. Shechonge	-10.62	35.64	22468945	126	71.81	88.28	4.85625	5.38125	N
Hybrid	T8A5	Oniloticus	N	T8A5	Songea	Hybrid__Songea__T8A5	2015-07-28	G. Turner, A. Shechonge	-10.62	35.64	72626984	150	75.32	92.98	8.86468	10.0739	Y	ERR13333652
Hybrid	T8A6	Oniloticus	N	T8A6	Songea	Hybrid__Songea__T8A6	2015-07-28	G. Turner, A. Shechonge	-10.62	35.64	54570351	150	75.89	93.02	7.12301	8.01401	Y	ERR13333653
Hybrid	T8A7	Oniloticus (0.73) x Oshiranus (0.23)	N	T8A7	Songea	Hybrid__Songea__T8A7	2015-07-28	G. Turner, A. Shechonge	-10.62	35.64	67429330	150	74.84	92.29	7.07564	7.92717	Y	ERR13333654
Hybrid	T8A8	Oniloticus	N	T8A8	Songea	Hybrid__Songea__T8A8	2015-07-28	G. Turner, A. Shechonge	-10.62	35.64	60369021	150	75.52	92.57	6.84785	7.73	Y	ERR13333655
Hybrid	T8A9	Oniloticus	N	T8A9	Songea	Hybrid__Songea__T8A9	2015-07-28	G. Turner, A. Shechonge	-10.62	35.64	65768887	150	77.66	93.76	9.69259	11.0285	Y	ERR13333656
Hybrid	T8B2	Oniloticus	N	T8B2	Songea	Hybrid__Songea__T8B2	2015-07-28	G. Turner, A. Shechonge	-10.62	35.64	65450264	150	76.9	92.93	8.22063	9.29468	Y	ERR13333657
Hybrid	T8B4	Oniloticus	N	T8B4	Songea	Hybrid__Songea__T8B4	2015-07-28	G. Turner, A. Shechonge	-10.62	35.64	73031626	150	75.94	93.36	7.9479	8.95764	Y	ERR13333658
Hybrid	T8C10	Oniloticus	N	1689_LIB19676_LDI16995_TAGCTT_L004	Songea	Hybrid__Songea__T8C10	2015-07-28	G. Turner, A. Shechonge	-10.62	35.64	17548884	126	72.46	92.93	3.79596	4.28337	N
Hybrid	T8C4	Oniloticus	N	T8C4	Songea	Hybrid__Songea__T8C4	2015-07-28	G. Turner, A. Shechonge	-10.62	35.64	71906111	150	76.07	93.28	8.43087	9.53335	Y	ERR13333660
Hybrid	T8C5	Oniloticus	N	T8C5	Songea	Hybrid__Songea__T8C5	2015-07-28	G. Turner, A. Shechonge	-10.62	35.64	74590168	150	76.05	93.11	8.78912	9.90817	Y	ERR13333661
Hybrid	T8C6	Oniloticus	N	T8C6	Songea	Hybrid__Songea__T8C6	2015-07-28	G. Turner, A. Shechonge	-10.62	35.64	104186117	150	80.36	95.51	14.1034	16.0094	Y	ERR13333961
Hybrid	T8C7	Oniloticus	N	1689_LIB19675_LDI16994_CTTGTA_L004	Songea	Hybrid__Songea__T8C7	2015-07-28	G. Turner, A. Shechonge	-10.62	35.64	26650144	126	71.92	93.11	5.77926	6.51655	N
Hybrid	T8D1	Oniloticus	N	T8D1	Songea	Hybrid__Songea__T8D1	2015-07-28	G. Turner, A. Shechonge	-10.62	35.64	106016292	150	80.07	95.52	15.079	17.1417	Y	ERR13333662
Hybrid	T8D2	Oniloticus	N	1689_LIB19677_LDI16996_GGCTAC_L004	Songea	Hybrid__Songea__T8D2	2015-07-28	G. Turner, A. Shechonge	-10.62	35.64	25481611	126	72.1	92.88	5.52789	6.22451	N
Hybrid	T8D4	Oniloticus	N	T8D4	Songea	Hybrid__Songea__T8D4	2015-07-28	G. Turner, A. Shechonge	-10.62	35.64	58761684	150	75.8	92.77	7.44045	8.39707	Y	ERR13333663
Hybrid	T8D5	Oniloticus (0.69) x Oshiranus (0.27)	N	1689_LIB19678_LDI16997_AGTTCC_L004	Songea	Hybrid__Songea__T8D5	2015-07-28	G. Turner, A. Shechonge	-10.62	35.64	24262600	126	72.48	92.17	5.27444	5.90865	N
Hybrid	T8E1	Oniloticus	N	T8E1	Songea	Hybrid__Songea__T8E1	2015-07-28	G. Turner, A. Shechonge	-10.62	35.64	63119345	150	76.84	93.65	8.06576	9.11298	Y	ERR13333665
Hybrid	T7G03	Ourolepis	N	PRO1738_Plate1_A4	KidatuRiver	Hybrid__KidatuRiver__T7G03	2015-07-26	G. Turner, A. Shechonge	-7.662	36.977	31117055	151	78.52	91.27	3.12106	3.37403	Y	ERR13333440
Hybrid	T7G05	Ourolepis	N	PRO1738_Plate1_B4	KidatuRiver	Hybrid__KidatuRiver__T7G05	2015-07-26	G. Turner, A. Shechonge	-7.662	36.977	45064187	151	79.29	91.38	4.31126	4.69231	Y	ERR13333446
Hybrid	A_T6G10	Ourolepis (0.34) x Oniloticus (0.63)	N	PRO1738_Plate1_B1	KidatuDam	Hybrid__KidatuDam__A_T6G10	2016-05-03	A. Shechonge	-7.633	36.885	48071221	151	78.48	92.35	4.33971	4.82268	Y	ERR13333442
Hybrid	A_T6H06	Omtera (0.46) x Oniloticus (0.54)	N	PRO1738_Plate1_C1	KidatuDam	Hybrid__KidatuDam__A_T6H06	2016-05-03	A. Shechonge	-7.633	36.885	40651959	151	80.79	92.76	4.38952	4.87119	Y	ERR13333448
Hybrid	A_T6I09	Oniloticus	N	PRO1738_Plate1_D1	KidatuDam	Hybrid__KidatuDam__A_T6I09	2016-05-03	A. Shechonge	-7.633	36.885	39540110	151	78.63	93.55	4.1057	4.49635	Y	ERR13333453
Hybrid	A_T6J06	Ourolepis	N	PRO1738_Plate1_E1	KidatuRiver	Hybrid__KidatuRiver__A_T6J06	2016-05-03	A. Shechonge	-7.633	36.885	47852302	151	80.08	91.08	3.94423	4.28493	Y	ERR13333459
Hybrid	A_T6J07	Ourolepis	N	PRO1738_Plate1_F1	KidatuRiver	Hybrid__KidatuRiver__A_T6J07	2016-05-03	A. Shechonge	-7.633	36.885	42102055	151	79.06	90.22	3.40953	3.6872	Y	ERR13333464
Hybrid	A_T7A01	Ourolepis	N	PRO1738_Plate1_G1	KidatuRiver	Hybrid__KidatuRiver__A_T7A01	2016-05-03	A. Shechonge	-7.633	36.885	23602507	151	78.21	90.46	2.74202	2.99575	Y	ERR13333469
Hybrid	A_T7A06	Ourolepis (0.34) x Oniloticus (0.64)	N	PRO1738_Plate1_H1	KidatuRiver	Hybrid__KidatuRiver__A_T7A06	2016-05-03	A. Shechonge	-7.633	36.885	29077136	151	78.04	91.86	3.47269	3.81224	Y	ERR13333474
Hybrid	A_T7A07	Ourolepis	N	PRO1738_Plate1_A2	KidatuRiver	Hybrid__KidatuRiver__A_T7A07	2016-05-03	A. Shechonge	-7.633	36.885	34538929	151	78.55	90.12	3.05	3.31724	Y	ERR13333438
Hybrid	A_T7A08	Ourolepis	N	PRO1738_Plate1_B2	KidatuRiver	Hybrid__KidatuRiver__A_T7A08	2016-05-03	A. Shechonge	-7.633	36.885	16437454	151	78.34	89.34	1.97664	2.15913	Y	ERR13333443
Hybrid	A_T7A09	Ourolepis	N	PRO1738_Plate1_C2	KidatuRiver	Hybrid__KidatuRiver__A_T7A09	2016-05-03	A. Shechonge	-7.633	36.885	22922358	151	74.14	85.78	2.35769	2.57236	Y	ERR13333449
Hybrid	A_T7A10	Ourolepis	N	PRO1738_Plate1_D2	KidatuRiver	Hybrid__KidatuRiver__A_T7A10	2016-05-03	A. Shechonge	-7.633	36.885	28187173	151	77.01	89.17	2.75786	3.00845	Y	ERR13333454
Hybrid	T5F03	Ourolepis (0.25) x Oniloticus (0.71)	N	PRO1738_Plate1_E2	KidatuDam	Hybrid__KidatuDam__T5F03	2015-09-17	A. Shechonge	-7.633	36.883	26317949	151	80.9	93.12	3.20685	3.5661	Y	ERR13333460
Hybrid	T5F05	Oniloticus	N	PRO1738_Plate1_F2	KidatuDam	Hybrid__KidatuDam__T5F05	2015-09-17	A. Shechonge	-7.633	36.883	27208465	151	77.17	92.38	2.70251	3.02579	Y	ERR13333465
Hybrid	T5F10	Ourolepis (0.19) x Oniloticus (0.77)	N	PRO1738_Plate1_G2	KidatuDam	Hybrid__KidatuDam__T5F10	2015-09-17	A. Shechonge	-7.633	36.883	28735212	151	78.37	92.81	3.4651	3.83253	Y	ERR13333470
Hybrid	T5G01	Oniloticus	N	PRO1738_Plate1_H2	KidatuDam	Hybrid__KidatuDam__T5G01	2015-09-17	A. Shechonge	-7.633	36.883	29695199	151	79.71	93.74	4.48546	5.02764	Y	ERR13333475
Hybrid	T5G05	Omtera (0.21) x Oniloticus (0.75)	N	PRO1738_Plate1_A3	KidatuDam	Hybrid__KidatuDam__T5G05	2015-09-18	A. Shechonge	-7.633	36.883	32546056	151	79.22	92.93	3.19144	3.51381	Y	ERR13333439
Hybrid	T5G06	Oniloticus	N	PRO1738_Plate1_B3	KidatuDam	Hybrid__KidatuDam__T5G06	2015-09-18	A. Shechonge	-7.633	36.883	28160252	151	80.64	93.89	3.16288	3.49629	Y	ERR13333445
Hybrid	T5H08	Ourolepis (0.13) x Oniloticus (0.82)	N	PRO1738_Plate1_C3	KidatuDam	Hybrid__KidatuDam__T5H08	2015-09-18	A. Shechonge	-7.633	36.883	27468586	151	80.01	93.23	3.24632	3.58525	Y	ERR13333450
Hybrid	T5I03	Ourolepis (0.10) x Oniloticus (0.85)	N	PRO1738_Plate1_D3	KidatuDam	Hybrid__KidatuDam__T5I03	2015-09-18	A. Shechonge	-7.633	36.883	76813560	151	78.23	93.17	5.95279	6.59668	Y	ERR13333455
Hybrid	T5I05	Oniloticus	N	PRO1738_Plate1_E3	KidatuDam	Hybrid__KidatuDam__T5I05	2015-09-18	A. Shechonge	-7.633	36.883	26916261	151	78.82	93.65	3.25771	3.57995	Y	ERR13333461
Hybrid	T5I06	Oniloticus	N	PRO1738_Plate1_F3	KidatuDam	Hybrid__KidatuDam__T5I06	2015-09-18	A. Shechonge	-7.633	36.883	31852155	151	79.56	93.36	3.18588	3.53246	Y	ERR13333466
Hybrid	T5I10	Oniloticus	N	PRO1738_Plate1_G3	KidatuDam	Hybrid__KidatuDam__T5I10	2015-09-18	A. Shechonge	-7.633	36.883	53028436	151	78.52	92.87	4.73139	5.14802	Y	ERR13333471
Hybrid	T5J09	Oniloticus	N	PRO1738_Plate1_H3	KidatuDam	Hybrid__KidatuDam__T5J09	2015-09-18	A. Shechonge	-7.633	36.883	27641183	151	79.56	93.53	3.58794	3.95948	Y	ERR13333476
Hybrid	T6F10_A	Ourolepis (0.20) x Oniloticus (0.75)	N	PRO1738_Plate1_A1	KidatuDam	Hybrid__KidatuDam__T6F10_A	2016-06-03	A. Shechonge	-7.633	36.883	44094311	151	77.57	92.71	3.68726	3.97677	Y	ERR13333437
Hybrid	T7H7	Oniloticus	N	1689_LIB19667_LDI16986_ACTTGA_L003	KidatuReservoir	Hybrid__KidatuReservoir__T7H7	2015-07-26	G. Turner, A. Shechonge	-7.633	36.886	22857477	126	73.29	93.15	4.97854	5.58259	N
Hybrid	T7H8	Oniloticus	N	1689_LIB19668_LDI16987_GATCAG_L003	KidatuReservoir	Hybrid__KidatuReservoir__T7H8	2015-07-26	G. Turner, A. Shechonge	-7.633	36.886	18703034	126	73.06	92.59	4.05084	4.55429	N
Hybrid	T7I10	Ourolepis (0.32) x Oniloticus (0.66)	N	1689_LIB19670_LDI16989_ATGTCA_L003	KidatuReservoir	Hybrid__KidatuReservoir__T7I10	2015-07-26	G. Turner, A. Shechonge	-7.633	36.886	23258609	126	72.37	90.54	5.00308	5.61138	N
Hybrid	T7I7	Ourolepis (0.30) x Oniloticus (0.67)	N	1689_LIB19669_LDI16988_AGTCAA_L003	KidatuReservoir	Hybrid__KidatuReservoir__T7I7	2015-07-26	G. Turner, A. Shechonge	-7.633	36.886	24207768	126	72.94	91.01	5.22808	5.85672	N
Hybrid	T7E1	Oniloticus	N	1689_LIB19683_LDI17002_CGATGT_L005	LakeNala	Hybrid__LakeNala__T7E1	2015-07-25	G. Turner, A. Shechonge	-6.945	36.936	25921926	126	71.96	93.41	5.6237	6.34535	N
Hybrid	T7E2	Oniloticus	N	1689_LIB19684_LDI17003_ACAGTG_L005	LakeNala	Hybrid__LakeNala__T7E2	2015-07-25	G. Turner, A. Shechonge	-6.945	36.936	21582320	126	72.91	93.94	4.68523	5.28789	N
Hybrid	T7E3	Oniloticus	N	PRO1963_Plate1_D6_T7E3_CGCCAACCG-CTATGCAAC	KilosaSite4	Hybrid__KilosaSite4__T7E3	2015-07-25	G. Turner, A. Shechonge	-6.945	36.936	63199518	150	76.03	93.64	8.77821	9.96705	N
Hybrid	T7E4	Ourolepis (0.54) x Oleucostictus (0.43)	N	1689_LIB19685_LDI17004_GCCAAT_L005	LakeNala	Hybrid__LakeNala__T7E4	2015-07-25	G. Turner, A. Shechonge	-6.945	36.936	23277181	126	72.6	88.92	5.00505	5.58731	N
Hybrid	T7E5	Ourolepis (0.49) x Oleucostictus (0.48)	N	PRO1963_Plate1_E6_T7E5_CTTACTGAG-CTCATGCTA	KilosaSite4	Hybrid__KilosaSite4__T7E5	2015-07-25	G. Turner, A. Shechonge	-6.945	36.936	68754530	150	75.09	89.42	7.66583	8.6756	N
Hybrid	T7E6	Oleucostictus	N	PRO1963_Plate1_F6_T7E6_ATACCGGAG-CTCTGAGGC	KilosaSite4	Hybrid__KilosaSite4__T7E6	2015-07-25	G. Turner, A. Shechonge	-6.945	36.936	60641576	150	75.23	89.75	7.64047	8.66342	N
Hybrid	T7E7	Ourolepis (0.14) x Oleucostictus (0.81)	N	PRO1963_Plate1_G6_T7E7_AACCTAGAG-CTGCATGAA	KilosaSite4	Hybrid__KilosaSite4__T7E7	2015-07-25	G. Turner, A. Shechonge	-6.945	36.936	69234357	150	75.64	89.72	8.9267	10.1177	N
Hybrid	T7E8	Oleucostictus	N	PRO1963_Plate1_H6_T7E8_GCTTGGAAG-CTGGAACGC	KilosaSite4	Hybrid__KilosaSite4__T7E8	2015-07-25	G. Turner, A. Shechonge	-6.945	36.936	61723038	150	74.74	89.94	7.68834	8.69209	N
Hybrid	T7E9	Oniloticus	N	PRO1963_Plate1_A7_T7E9_GTAACCTTC-CTTGGAGAG	KilosaSite4	Hybrid__KilosaSite4__T7E9	2015-07-25	G. Turner, A. Shechonge	-6.945	36.936	60721226	150	75.05	92.41	7.46182	8.48838	N
Hybrid	T7F1	Oniloticus	N	PRO1963_Plate1_B7_T7F1_GAGGACTTC-GAACTGAGC	KilosaSite4	Hybrid__KilosaSite4__T7F1	2015-07-25	G. Turner, A. Shechonge	-6.945	36.936	56618733	150	76.76	93.73	8.81145	10.0035	N
Hybrid	T7F2	Oleucostictus	N	1689_LIB19686_LDI17005_CAGATC_L005	LakeNala	Hybrid__LakeNala__T7F2	2015-07-25	G. Turner, A. Shechonge	-6.945	36.936	24379056	126	72.86	89.45	5.22018	5.86938	N
Hybrid	T7F3	Oleucostictus	N	PRO1963_Plate1_C7_T7F3_AATTCATTC-GAAGGACGG	KilosaSite4	Hybrid__KilosaSite4__T7F3	2015-07-25	G. Turner, A. Shechonge	-6.945	36.936	69010255	150	74.93	89.41	8.29394	9.51372	N
Hybrid	T7F5	Oniloticus	N	PRO1963_Plate1_D7_T7F5_GGACTAGTC-GAGAATTGG	KilosaSite4	Hybrid__KilosaSite4__T7F5	2015-07-25	G. Turner, A. Shechonge	-6.945	36.936	84362203	150	75.05	93.91	9.60911	10.9741	N
Hybrid	T7F6	Oniloticus	N	PRO1963_Plate1_E7_T7F6_ATTGCGCTC-GAGTTGCTG	KilosaSite4	Hybrid__KilosaSite4__T7F6	2015-07-25	G. Turner, A. Shechonge	-6.945	36.936	65343294	150	76.56	93.34	9.35379	10.6404	N
Hybrid	T6H9	Ourolepis	N	PRO1963_Plate1_F7_T6H9_GAAGCGATC-GCATAGCGA	KilosaSite3_MoimboRiver	Hybrid__KilosaSite3__T6H9	2015-07-24	G. Turner, A. Shechonge	-6.906	37.054	54317552	150	74.65	89.22	6.00705	6.70847	N
Hybrid	T6I1	Ourolepis	N	PRO1963_Plate1_H7_T6I1_CGCAGTTGC-GCCAGCGCT	KilosaSite3_MoimboRiver	Hybrid__KilosaSite3__T6I1	2015-07-24	G. Turner, A. Shechonge	-6.906	37.054	55663924	150	75	89.16	6.90465	7.70814	N
Hybrid	T6I3	Ourolepis (0.28) x Oniloticus (0.14) x Oleucostictus (0.53)	N	PRO1963_Plate1_B8_T6I3_GCCAGCGGC-GCCTATTAA	KilosaSite3_MoimboRiver	Hybrid__KilosaSite3__T6I3	2015-07-24	G. Turner, A. Shechonge	-6.906	37.054	61934120	150	76.65	91.03	10.1393	11.4441	N
Hybrid	T6I5	Oleucostictus	N	PRO1963_Plate1_D8_T6I5_TTGGAGTCC-GCTAGTTGA	KilosaSite3_MoimboRiver	Hybrid__KilosaSite3__T6I5	2015-07-24	G. Turner, A. Shechonge	-6.906	37.054	64397759	150	75.64	89.64	8.48412	9.64731	N
Hybrid	T7A1	Oniloticus	N	1689_LIB19687_LDI17006_CTTGTA_L005	KilosaSite3_MoimboRiver	Hybrid__KilosaSite3__T7A1	2015-07-24	G. Turner, A. Shechonge	-6.906	37.054	27000945	126	72.25	93.6	5.83861	6.61089	N
Hybrid	T7A10	Oleucostictus	N	1689_LIB19689_LDI17008_GATCAG_L005	KilosaSite3_MoimboRiver	Hybrid__KilosaSite3__T7A10	2015-07-24	G. Turner, A. Shechonge	-6.906	37.054	21709922	126	72.08	88.95	4.65427	5.22705	N
Hybrid	T7A7	Ourolepis	N	1689_LIB19688_LDI17007_ACTTGA_L005	KilosaSite3_MoimboRiver	Hybrid__KilosaSite3__T7A7	2015-07-24	G. Turner, A. Shechonge	-6.906	37.054	22583104	126	72.56	88.67	4.86643	5.40675	N
Hybrid	T7A8	Oniloticus	N	PRO1963_Plate1_C9_T7A8_ACGGTTGAC-GGTAACTTA	KilosaSite3_MoimboRiver	Hybrid__KilosaSite3__T7A8	2015-07-24	G. Turner, A. Shechonge	-6.906	37.054	57583729	150	76.63	93.26	8.25973	9.42769	N
Hybrid	T7B1	Oniloticus	N	PRO1963_Plate1_E9_T7B1_GTCCTCGAC-GGTTCCTCC	KilosaSite3_MoimboRiver	Hybrid__KilosaSite3__T7B1	2015-07-24	G. Turner, A. Shechonge	-6.906	37.054	69384876	150	75.59	93.29	9.00459	10.2393	N
Hybrid	T7B2	Ourolepis (0.27) x Oniloticus (0.16) x Oleucostictus (0.52)	N	PRO1963_Plate1_F9_T7B2_TTAGCCGAC-GTAACGGTT	KilosaSite3_MoimboRiver	Hybrid__KilosaSite3__T7B2	2015-07-24	G. Turner, A. Shechonge	-6.906	37.054	79146074	150	75.58	90.79	9.69841	11.0446	N
Hybrid	A_T7B10	Oleucostictus	N	PRO1738_Plate1_C4	Mindu	Hybrid__Mindu__A_T7B10	2016-09-27	A. Shechonge	-6.865	37.608	26165697	151	76.77	89.74	2.96022	3.30327	Y	ERR13333451
Hybrid	T1E5	Oleucostictus (0.44) x Oniloticus (0.14) x Ourolepis (0.36)	N	1657_LIB19627_LDI16946_ACTTGA_L006	MinduReservoir	Hybrid__MinduReservoir__T1E5	2015-02-11	A. Shechonge	-6.865	37.608	24672644	126	73.03	89.92	5.34149	5.95669	N
Hybrid	T1F1	Oniloticus	N	1657_LIB19628_LDI16947_GATCAG_L006	MinduReservoir	Hybrid__MinduReservoir__T1F1	2015-02-11	A. Shechonge	-6.865	37.608	24573050	126	73.12	93.46	5.34075	6.01661	N
Hybrid	T1F10	Oniloticus	N	1657_LIB19631_LDI16950_GTGAAA_L006	MinduReservoir	Hybrid__MinduReservoir__T1F10	2015-02-11	A. Shechonge	-6.865	37.608	26882388	126	72.61	92.7	5.81813	6.54839	N
Hybrid	T1F5	Oleucostictus (0.49) x Ourolepis (0.51)	N	1657_LIB19629_LDI16948_AGTCAA_L006	MinduReservoir	Hybrid__MinduReservoir__T1F5	2015-02-11	A. Shechonge	-6.865	37.608	23046431	126	73.54	89.33	5.00929	5.55526	N
Hybrid	T1F8	Oleucostictus (0.26) x Ourolepis (0.70)	N	1657_LIB19630_LDI16949_ATGTCA_L006	MinduReservoir	Hybrid__MinduReservoir__T1F8	2015-02-11	A. Shechonge	-6.865	37.608	25057244	126	73.88	89.34	5.44721	6.0286	N
Hybrid	T1G10	Oleucostictus (0.26) x Ourolepis (0.65)	N	PRO1738_Plate1_D4	MinduReservoir	Hybrid__Mindu__T1G10	2015-02-11	A. Shechonge	-6.865	37.608	23900097	151	78.23	90.76	2.37538	2.61774	Y	ERR13333456
Hybrid	T1G3	Oniloticus (0.32) x Ourolepis (0.64)	N	1657_LIB19632_LDI16951_GAGTGG_L006	MinduReservoir	Hybrid__MinduReservoir__T1G3	2015-02-11	A. Shechonge	-6.865	37.608	20843993	126	72.52	90.26	4.53602	5.04867	N
Hybrid	T1G7	Oniloticus	N	1657_LIB19639_LDI16958_CCGTCC_L007	MinduReservoir	Hybrid__MinduReservoir__T1G7	2015-02-11	A. Shechonge	-6.865	37.608	25527994	126	72.66	93.35	5.51339	6.24224	N
Hybrid	T1G8	Oniloticus (0.48) x Ourolepis (0.51)	N	1657_LIB19640_LDI16959_GTAGAG_L007	MinduReservoir	Hybrid__MinduReservoir__T1G8	2015-02-11	A. Shechonge	-6.865	37.608	23606659	126	73.5	91.41	5.12443	5.72392	N
Hybrid	T1H08	Oleucostictus (0.33) x Ourolepis (0.63)	N	PRO1738_Plate1_E4	MinduReservoir	Hybrid__Mindu__T1H08	2015-02-11	A. Shechonge	-6.865	37.608	26462623	151	77.9	90.99	2.58165	2.82642	Y	ERR13333462
Hybrid	T1I08	Oniloticus (0.32) x Ourolepis (0.65)	N	PRO1738_Plate1_F4	MinduReservoir	Hybrid__Mindu__T1I08	2015-02-12	A. Shechonge	-6.865	37.608	87264588	151	78.52	91.86	8.43273	9.39637	Y	ERR13333467
Hybrid	T1J05	Oleucostictus (0.25) x Ourolepis (0.72)	N	PRO1738_Plate1_G4	MinduReservoir	Hybrid__Mindu__T1J05	2015-02-12	A. Shechonge	-6.865	37.608	27396969	151	79.02	91.19	3.45997	3.79741	Y	ERR13333472
Hybrid	T1J2	Oniloticus	N	1657_LIB19633_LDI16952_TGACCA_L007	MinduReservoir	Hybrid__MinduReservoir__T1J2	2015-02-12	A. Shechonge	-6.865	37.608	21440161	126	73.07	93.5	4.66338	5.2448	N
Hybrid	T2A02	Oleucostictus (0.29) x Oniloticus (0.48) x Ourolepis (0.18)	N	PRO1738_Plate1_H4	MinduReservoir	Hybrid__Mindu__T2A02	2015-02-12	A. Shechonge	-6.865	37.608	44458245	151	78.85	92.64	3.5372	3.83938	Y	ERR13333477
Hybrid	T2A04	Oleucostictus (0.70) x Ourolepis (0.25)	N	PRO1738_Plate1_A5	MinduReservoir	Hybrid__Mindu__T2A04	2015-02-12	A. Shechonge	-6.865	37.608	63028382	151	78.64	91.3	5.41279	6.04774	Y	ERR13333441
Hybrid	T2A07	Oniloticus (0.36) x Ourolepis (0.61)	N	PRO1738_Plate1_B5	MinduReservoir	Hybrid__Mindu__T2A07	2015-02-12	A. Shechonge	-6.865	37.608	42258831	151	78.25	91.85	3.63823	3.97889	Y	ERR13333447
Hybrid	T2B01	Oleucostictus (0.25) x Ourolepis (0.71)	N	PRO1738_Plate1_C5	MinduReservoir	Hybrid__Mindu__T2B01	2015-02-12	A. Shechonge	-6.865	37.608	25179189	151	78.73	90.65	2.66566	2.92901	Y	ERR13333452
Hybrid	T2C04	Oniloticus (0.70) x Ourolepis (0.25)	N	PRO1738_Plate1_D5	MinduReservoir	Hybrid__Mindu__T2C04	2015-02-12	A. Shechonge	-6.865	37.608	28876086	151	78.19	92.84	3.36269	3.72902	Y	ERR13333457
Hybrid	T2C05	Oleucostictus (0.57) x Ourolepis (0.40)	N	PRO1738_Plate1_E5	MinduReservoir	Hybrid__Mindu__T2C05	2015-02-12	A. Shechonge	-6.865	37.608	30806727	151	78.47	91.19	4.12369	4.57278	Y	ERR13333463
Hybrid	T2C06	Oniloticus (0.79) x Ourolepis (0.16)	N	PRO1738_Plate1_F5	MinduReservoir	Hybrid__Mindu__T2C06	2015-02-12	A. Shechonge	-6.865	37.608	41151335	151	77.78	93.12	4.09946	4.47845	Y	ERR13333468
Hybrid	T2C09	Oleucostictus (0.16) x Ourolepis (0.80)	N	PRO1738_Plate1_G5	MinduReservoir	Hybrid__Mindu__T2C09	2015-02-12	A. Shechonge	-6.865	37.608	35722772	151	78.22	90.67	3.08212	3.38043	Y	ERR13333473
Hybrid	T2D06	Oleucostictus (0.51) x Ourolepis (0.49)	N	PRO1738_Plate1_H5	MinduReservoir	Hybrid__Mindu__T2D06	2015-02-25	A. Shechonge	-6.865	37.608	22058142	151	79.12	91.27	2.39277	2.64518	Y	ERR13333478
Hybrid	T2D8	Ourolepis	N	1657_LIB19641_LDI16960_GTCCGC_L007	MinduReservoir	Hybrid__MinduReservoir__T2D8	2015-02-25	A. Shechonge	-6.865	37.608	26049533	126	73.01	88.89	5.65345	6.26352	N
Hybrid	T2E09	Oniloticus (0.21) x Ourolepis (0.74)	N	T2E09	MinduReservoir	Hybrid__Mindu__T2E09	2015-02-25	A. Shechonge	-6.865	37.608	78329800	150	73.58	88.93	7.66593	8.44101	Y	ERR13333634
Hybrid	T2E10	Oleucostictus (0.11) x Oniloticus (0.46) x Ourolepis (0.39)	N	T2E10	MinduReservoir	Hybrid__Mindu__T2E10	2015-02-25	A. Shechonge	-6.865	37.608	65669399	150	74.79	90.97	7.10568	7.99036	Y	ERR13333635
Hybrid	T2E5	Oleucostictus (0.53) x Ourolepis (0.41)	N	1657_LIB19642_LDI16961_GGTAGC_L007	MinduReservoir	Hybrid__MinduReservoir__T2E5	2015-02-25	A. Shechonge	-6.865	37.608	24465470	126	72.71	88.97	5.2787	5.88709	N
Hybrid	T2F06	Oniloticus (0.46) x Ourolepis (0.54)	N	T2F06	MinduReservoir	Hybrid__Mindu__T2F06	2015-02-25	A. Shechonge	-6.865	37.608	67047107	150	77.75	91.89	9.95351	11.2031	Y	ERR13333636
Hybrid	T2G08	Oniloticus (0.47) x Ourolepis (0.53)	N	T2G08	MinduReservoir	Hybrid__Mindu__T2G08	2015-02-25	A. Shechonge	-6.865	37.608	68124880	150	75.15	90.75	6.8328	7.70193	Y	ERR13333637
Hybrid	T2H01	Oniloticus	N	T2H01	MinduReservoir	Hybrid__Mindu__T2H01	2015-02-25	A. Shechonge	-6.865	37.608	71067476	150	66.15	79.8	6.71392	7.60303	Y	ERR13333638
Hybrid	T2H04	Oleucostictus (0.22) x Ourolepis (0.73)	N	T2H04	MinduReservoir	Hybrid__Mindu__T2H04	2015-02-25	A. Shechonge	-6.865	37.608	72605682	150	74.83	88.65	7.11962	7.97396	Y	ERR13333639
Hybrid	T2H06	Oniloticus (0.69) x Ourolepis (0.26)	N	T2H06	MinduReservoir	Hybrid__Mindu__T2H06	2015-02-25	A. Shechonge	-6.865	37.608	91099948	150	75.57	91.77	10.5956	11.9939	Y	ERR13333640
Hybrid	T2H08	Oleucostictus	N	T2H08	MinduReservoir	Hybrid__Mindu__T2H08	2015-02-25	A. Shechonge	-6.865	37.608	69719781	150	62.05	74.16	6.46125	7.46789	Y	ERR13333641
Hybrid	T2H10	Oleucostictus (0.26) x Ourolepis (0.70)	N	T2H10	MinduReservoir	Hybrid__Mindu__T2H10	2015-02-25	A. Shechonge	-6.865	37.608	84452042	150	77.07	89.08	9.11547	10.3387	Y	ERR13333642
Hybrid	T2I02	Oleucostictus (0.15) x Ourolepis (0.81)	N	T2I02	MinduReservoir	Hybrid__Mindu__T2I02	2015-02-25	A. Shechonge	-6.865	37.608	62201870	150	76.62	89.49	6.89786	7.70585	Y	ERR13333643
Hybrid	T2I05	Oleucostictus (0.10) x Ourolepis (0.86)	N	T2I05	MinduReservoir	Hybrid__Mindu__T2I05	2015-02-25	A. Shechonge	-6.865	37.608	73104524	150	76.11	86.58	7.49854	8.5333	Y	ERR13333644
Hybrid	T2I06	Ourolepis	N	T2I06	MinduReservoir	Hybrid__Mindu__T2I06	2015-02-25	A. Shechonge	-6.865	37.608	68453256	150	79.26	91.31	9.45083	10.5012	Y	ERR13333645
Hybrid	T2I08	Oleucostictus (0.28) x Ourolepis (0.68)	N	T2I08	MinduReservoir	Hybrid__Mindu__T2I08	2015-02-25	A. Shechonge	-6.865	37.608	57228587	150	75.83	89.06	7.12467	7.99356	Y	ERR13333646
Hybrid	T6E4	Oniloticus	N	1689_LIB19690_LDI17009_AGTCAA_L005	KilosaSite2_MwimbiPond	Hybrid__KilosaSite2__T6E4	2015-07-24	G. Turner, A. Shechonge	-6.862	36.978	21125610	126	72.12	93.44	4.58348	5.173	N
Hybrid	T6E5	Oniloticus	N	1689_LIB19691_LDI17010_GTCCGC_L005	KilosaSite2_MwimbiPond	Hybrid__KilosaSite2__T6E5	2015-07-24	G. Turner, A. Shechonge	-6.862	36.978	21524502	126	72.18	93.42	4.65346	5.26475	N
Hybrid	T6E6	Oniloticus	N	1689_LIB19692_LDI17011_GTGGCC_L005	KilosaSite2_MwimbiPond	Hybrid__KilosaSite2__T6E6	2015-07-24	G. Turner, A. Shechonge	-6.862	36.978	21648736	126	72.24	93.47	4.6902	5.30094	N
Hybrid	SUA-01-A02	Oniloticus	N	PRO1722_Plate1_H7	SokoineFishFarm	Hybrid__SokoineFishFarm__SUA-01-A02	2017-01-17	A. Tyers, T. Mehta	-6.8524	37.6505	28577054	151	76.99	94.66	5.77827	6.50344	Y	ERR13333387
Hybrid	SUA-01-A04	Oniloticus	N	PRO1722_Plate1_B8	SokoineFishFarm	Hybrid__SokoineFishFarm__SUA-01-A04	2017-01-17	A. Tyers, T. Mehta	-6.8524	37.6505	28105125	150	77.07	94.54	5.40482	6.05198	Y	ERR13333347
Hybrid	SUA-01-A06	Oniloticus	N	PRO1722_Plate1_D8	SokoineFishFarm	Hybrid__SokoineFishFarm__SUA-01-A06	2017-01-17	A. Tyers, T. Mehta	-6.8524	37.6505	26834670	151	77.45	94.11	5.72377	6.44646	Y	ERR13333362
Hybrid	SUA-01-A07	Oniloticus	N	PRO1722_Plate2_A1	SokoineFishFarm	Hybrid__SokoineFishFarm__SUA-01-A07	2017-01-17	A. Tyers, T. Mehta	-6.8524	37.6505	36540426	151	77.22	94.71	6.62338	7.45341	Y	ERR13333388
Hybrid	SUA-01-A08	Oniloticus	N	PRO1722_Plate2_B1	SokoineFishFarm	Hybrid__SokoineFishFarm__SUA-01-A08	2017-01-17	A. Tyers, T. Mehta	-6.8524	37.6505	36011291	151	76.39	94.3	3.49634	3.77591	Y	ERR13333396
Hybrid	Z1A7	Oniloticus	N	LIB27003_LDI23982_ACAGTG	ZanzibarSite1	Hybrid__ZanzibarSite1__Z1A7	2016-10-03	G. Turner, A. Ford, J. Shepperson	-6.079	39.336	23957837	126	74.97	93.48	5.09458	5.78339	Y	ERR13333576
Hybrid	Z1A8	Oniloticus	N	LIB27004_LDI23983_GCCAAT	ZanzibarSite1	Hybrid__ZanzibarSite1__Z1A8	2016-10-03	G. Turner, A. Ford, J. Shepperson	-6.079	39.336	23278736	126	74.02	92.97	4.95729	5.60293	Y	ERR13333577
Mzebra	Mzebra3	Mzebra	N	SRR077295	Short Read Archive	Mzebra3					108999833	101	44.78	41.42	15.1725	12.5543	N
O.cf.girigan	E1-K2E9	Ogirigan (0.84) x Ojipe (0.14)	N	OcfgK2E9	LakeJipe	Ogirigan__LakeJipe__E1-K2E9	2019-03-11	G. Turner	-3.586	37.756	62291242	150	79.95	90.55	9.37133	10.4016	Y	ERR13333310
O.cf.girigan	E10-K2C9	Ogirigan (0.87) x Oniloticus (0.12)	N	OcfgK2C9	LakeJipe	Ogirigan__LakeJipe__E10-K2C9	2019-03-11	G. Turner	-3.586	37.756	60511056	150	75.04	88.71	6.28902	6.96648	Y	ERR13333317
O.cf.girigan	E2-K2E10	Ogirigan	N	OcfgK2E10	LakeJipe	Ogirigan__LakeJipe__E2-K2E10	2019-03-11	G. Turner	-3.586	37.756	70496294	150	77.43	88.47	11.5837	12.8348	Y	ERR13333311
O.cf.girigan	E3-K2F1	Ogirigan	N	OcfgK2F1	LakeJipe	Ogirigan__LakeJipe__E3-K2F1	2019-03-11	G. Turner	-3.586	37.756	64034715	150	77.07	87.96	8.82668	9.76634	Y	ERR13333958
O.cf.girigan	E4-K2F2	Ogirigan	N	OcfgK2F2	LakeJipe	Ogirigan__LakeJipe__E4-K2F2	2019-03-11	G. Turner	-3.586	37.756	67431906	150	77.64	88.13	9.93031	11.0493	Y	ERR13333312
O.cf.girigan	E5-K2C4	Ogirigan	N	OcfgK2C4	LakeJipe	Ogirigan__LakeJipe__E5-K2C4	2019-03-11	G. Turner	-3.586	37.756	66669924	150	77.84	88.51	10.8582	12.047	Y	ERR13333313
O.cf.girigan	E6-K2C5	Ogirigan	N	OcfgK2C5	LakeJipe	Ogirigan__LakeJipe__E6-K2C5	2019-03-11	G. Turner	-3.586	37.756	62772272	150	78.89	88.45	8.95339	9.92945	Y	ERR13333314
O.cf.girigan	E7-K2C6	Ogirigan	N	OcfgK2C6	LakeJipe	Ogirigan__LakeJipe__E7-K2C6	2019-03-11	G. Turner	-3.586	37.756	59915546	150	75.19	87.88	6.16879	6.82429	Y	ERR13333315
O.cf.girigan	E8-K2C7	Ogirigan	N	OcfgK2C7	LakeJipe	Ogirigan__LakeJipe__E8-K2C7	2019-03-11	G. Turner	-3.586	37.756	62765028	150	75.55	88.56	7.98549	8.81685	Y	ERR13333959
O.cf.girigan	E9-K2C8	Ogirigan	N	OcfgK2C8	LakeJipe	Ogirigan__LakeJipe__E9-K2C8	2019-03-11	G. Turner	-3.586	37.756	60964619	150	75.19	87.69	7.51868	8.33632	Y	ERR13333316
O.sp."bandia"	G3-K2G4	Ohunteri	N	OhK2G4	LakeChala	Ohunteri__LakeChala__G3-K2G4	2019-03-11	G. Turner	-3.316	37.697	74427463	150	81.15	92.52	10.4501	11.6916	Y	ERR13333332
Oamphimelas	T9F1	Oamphimelas	N	PRO1722_Plate2_C1	LakeSulungali	Oamphimelas__LakeSulungali__T9F1	2017-01-11	G. Turner, A. Tyers, A. Ford, A. Shechonge	-6.12379	35.297	39737151	151	76.24	86.74	7.05338	7.77115	Y	ERR13333402
Oamphimelas	T9F10	Oamphimelas	N	PRO1722_Plate2_A3	LakeSulungali	Oamphimelas__LakeSulungali__T9F10	2017-01-11	G. Turner, A. Tyers, A. Ford, A. Shechonge	-6.12379	35.297	34952148	150	76.4	87.67	6.59044	7.27688	Y	ERR13333390
Oamphimelas	T9F3	Oamphimelas	N	PRO1722_Plate2_E1	LakeSulungali	Oamphimelas__LakeSulungali__T9F3	2017-01-11	G. Turner, A. Tyers, A. Ford, A. Shechonge	-6.12379	35.297	24548874	149	75.92	87.08	3.84708	4.21796	Y	ERR13333413
Oaureus	Oaureus3	Oaureus	N	SRR11293979	Short Read Archive	Oaureus3					60961096	150	87.77	96.32	15.3199	17.317	N
Ochungruruensis	OR1A1	Ochungruruensis	N	1657_LIB19613_LDI16932_TGACCA_L005	MalawiBUaquarium	Ochungruruensis__MalawiBUaquarium__OR1A1	Aquarium	G. Turner	-9.308	33.865	23717284	126	73.05	88.52	5.20004	5.70718	N
Oesculentus	20-2012	Oesculentus	N	1720_LIB20176_LDI17704_ACTTGA_L001	LakeRukwa	Oesculentus__LakeRukwa__20-2012	2012-09-02	M. Genner; B. Ngatunga; G. Turner; A. Smith	-8.409	32.926	21481913	126	71.28	86.77	4.63387	5.13662	N
Oesculentus	22A-2012	Oesculentus	N	1720_LIB20177_LDI17705_GGCTAC_L001	LakeRukwa	Oesculentus__LakeRukwa__22A-2012	2012-09-02	M. Genner; B. Ngatunga; G. Turner; A. Smith	-8.409	32.926	22700072	126	72.32	87.52	4.85501	5.41512	N
Oesculentus	T10C03	Oesculentus	N	PRO1722_Plate2_E3	LakeRukwa	Oesculentus__LakeRukwa__T10C03	2017-01-21	A. Tyers, T. Mehta	-8.376	32.879	34390876	151	76.84	89.57	6.58134	7.33204	Y	ERR13333415
Oesculentus	T10C04	Oesculentus	N	PRO1722_Plate2_F3	LakeRukwa	Oesculentus__LakeRukwa__T10C04	2017-01-21	A. Tyers, T. Mehta	-8.376	32.879	34304561	151	76.22	89.17	6.00054	6.69071	Y	ERR13333420
Oesculentus	T10C05	Oesculentus	N	PRO1722_Plate2_G3	LakeRukwa	Oesculentus__LakeRukwa__T10C05	2017-01-21	A. Tyers, T. Mehta	-8.376	32.879	28463252	151	73.66	87.19	3.07144	3.43243	Y	ERR13333428
Oesculentus	T10C06	Oesculentus	N	PRO1722_Plate2_H3	LakeRukwa	Oesculentus__LakeRukwa__T10C06	2017-01-21	A. Tyers, T. Mehta	-8.376	32.879	31506043	151	77.36	89.97	6.35578	7.03991	Y	ERR13333434
Oesculentus	T10C07	Oesculentus	N	PRO1722_Plate2_A4	LakeRukwa	Oesculentus__LakeRukwa__T10C07	2017-01-21	A. Tyers, T. Mehta	-8.376	32.879	32085141	149	74.62	88.29	3.07788	3.35423	Y	ERR13333391
Oesculentus	T10E01	Oesculentus	N	PRO1722_Plate2_B4	LakeRukwa	Oesculentus__LakeRukwa__T10E01	2017-01-23	A. Tyers, T. Mehta	-8.376	32.879	29248045	151	75.58	88.93	4.73719	5.25921	Y	ERR13333399
Oesculentus	T10E02	Oesculentus	N	PRO1722_Plate2_C4	LakeRukwa	Oesculentus__LakeRukwa__T10E02	2017-01-23	A. Tyers, T. Mehta	-8.376	32.879	34672255	151	76.39	89.72	6.34936	7.04723	Y	ERR13333405
Oesculentus	T10E06	Oesculentus	N	PRO1722_Plate2_F4	LakeRukwa	Oesculentus__LakeRukwa__T10E06	2017-01-23	A. Tyers, T. Mehta	-8.376	32.879	33212374	151	74.75	88.35	3.7189	4.08168	Y	ERR13333421
Oesculentus	T10E07	Oesculentus	N	PRO1722_Plate2_G4	LakeRukwa	Oesculentus__LakeRukwa__T10E07	2017-01-23	A. Tyers, T. Mehta	-8.376	32.879	34452740	151	75.72	89.35	6.00385	6.67618	Y	ERR13333429
Oesculentus	T10E08	Oesculentus	N	PRO1722_Plate2_H4	LakeRukwa	Oesculentus__LakeRukwa__T10E08	2017-01-23	A. Tyers, T. Mehta	-8.376	32.879	33110461	151	78.98	90.46	5.44889	6.01178	Y	ERR13333435
Oesculentus	T10E09	Oesculentus	N	PRO1722_Plate2_A5	LakeRukwa	Oesculentus__LakeRukwa__T10E09	2017-01-23	A. Tyers, T. Mehta	-8.376	32.879	35827678	151	76.87	90.03	6.93015	7.6763	Y	ERR13333392
Oesculentus	T10E10	Oesculentus	N	PRO1722_Plate2_B5	LakeRukwa	Oesculentus__LakeRukwa__T10E10	2017-01-23	A. Tyers, T. Mehta	-8.376	32.879	34692551	150	75.71	88.85	5.1043	5.66127	Y	ERR13333400
Oesculentus	T10F03	Oesculentus	N	PRO1722_Plate2_C5	LakeRukwa	Oesculentus__LakeRukwa__T10F03	2017-01-23	A. Tyers, T. Mehta	-8.376	32.879	36575695	151	75.45	88.91	6.19758	6.92144	Y	ERR13333406
Oesculentus	T10F05	Oesculentus	N	PRO1722_Plate2_E5	LakeRukwa	Oesculentus__LakeRukwa__T10F05	2017-01-23	A. Tyers, T. Mehta	-8.376	32.879	35414764	151	74.72	88.2	3.7834	4.16662	Y	ERR13333416
Oesculentus	T10F06	Oesculentus	N	PRO1722_Plate2_F5	LakeRukwa	Oesculentus__LakeRukwa__T10F06	2017-01-23	A. Tyers, T. Mehta	-8.376	32.879	24643787	150	75.11	88.16	2.73511	3.00013	Y	ERR13333423
Oesculentus	T10F07	Oesculentus (0.84) x Oleucostictus (0.15)	N	PRO1722_Plate2_G5	LakeRukwa	Oesculentus__LakeRukwa__T10F07	2017-01-23	A. Tyers, T. Mehta	-8.376	32.879	10426992	151	75.78	89.15	1.66104	1.81108	Y	ERR13333430
Oesculentus	T9C10	Oesculentus	N	PRO1722_Plate1_E4	HomboloDam	Oesculentus__HomboloDam__T9C10	2017-01-10	G. Turner, A. Tyers, A. Ford, A. Shechonge	-5.95866	35.9744	30587000	151	75.55	89.46	4.42384	4.88341	Y	ERR13333365
Oesculentus	T9C8	Oesculentus	N	PRO1722_Plate1_C4	HomboloDam	Oesculentus__HomboloDam__T9C8	2017-01-10	G. Turner, A. Tyers, A. Ford, A. Shechonge	-5.95866	35.9744	36903899	151	76.27	89.8	7.24843	8.06146	Y	ERR13333351
Oesculentus	T9C9	Oesculentus	N	PRO1722_Plate1_D4	HomboloDam	Oesculentus__HomboloDam__T9C9	2017-01-10	G. Turner, A. Tyers, A. Ford, A. Shechonge	-5.95866	35.9744	40298595	150	75.29	89.4	6.02433	6.65831	Y	ERR13333358
Oesculentus	2A10-A	Oesculentus	N	LIB27027_LDI24006_ATTCCT	HomboloDam	Oesculentus__HomboloDam__2A10-A	2014-01-28	G. Turner, B. Ngatunga	-5.95078	35.9688	24285654	126	73.92	88.32	5.2557	5.78413	Y	ERR13333600
Oesculentus	2A7-A	Oesculentus	N	LIB27024_LDI24003_GGTAGC	HomboloDam	Oesculentus__HomboloDam__2A7-A	2014-01-28	G. Turner, B. Ngatunga	-5.95078	35.9688	19752896	126	74.12	88.58	4.26535	4.70294	Y	ERR13333597
Oesculentus	2A8-A	Oesculentus	N	LIB27025_LDI24004_ACTGAT	HomboloDam	Oesculentus__HomboloDam__2A8-A	2014-01-28	G. Turner, B. Ngatunga	-5.95078	35.9688	25669396	126	73.82	88.28	5.51457	6.09998	Y	ERR13333598
Oesculentus	2A9-A	Oesculentus	N	LIB27026_LDI24005_ATGAGC	HomboloDam	Oesculentus__HomboloDam__2A9-A	2014-01-28	G. Turner, B. Ngatunga	-5.95078	35.9688	23127079	126	74.07	88.41	4.98827	5.49505	Y	ERR13333599
Oesculentus	2B1-A	Oesculentus	N	LIB27028_LDI24007_CAAAAG	HomboloDam	Oesculentus__HomboloDam__2B1-A	2014-01-28	G. Turner, B. Ngatunga	-5.95078	35.9688	22781690	126	73.19	87.86	4.89321	5.40183	Y	ERR13333601
Oesculentus	2B2-A	Oesculentus	N	LIB27029_LDI24008_CAACTA	HomboloDam	Oesculentus__HomboloDam__2B2-A	2014-01-28	G. Turner, B. Ngatunga	-5.95078	35.9688	17921421	126	72.66	87.22	3.82125	4.21894	Y	ERR13333602
Oesculentus	ESC7A	Oesculentus	N	LIB25396_LDI22678_CATGGC	LakeKalimau	Oesculentus__LakeKalimau__ESC7A	2015-08-13	M. Genner; B. Ngatunga; A. Shechonge; S. Bradbeer, A. Smith	-4.422	38.089	21582845	126	70.54	86.21	4.59485	5.08794	Y	ERR13333564
Oesculentus	ESC7B	Oesculentus	N	LIB25397_LDI22679_CATTTT	LakeKalimau	Oesculentus__LakeKalimau__ESC7B	2015-08-13	M. Genner; B. Ngatunga; A. Shechonge; S. Bradbeer, A. Smith	-4.422	38.089	20081865	126	68.7	84	4.16754	4.62628	Y	ERR13333565
Oesculentus	MG339	Oesculentus	N	MG339	Malimbe	Oesculentus__Malimbe__MG339	2016-08-04	M. Genner; B. Ngatunga; A. Shechonge; A. Smith; H. Mrosso	-2.628	32.898	63132791	150	74.96	88.11	7.1388	7.93925	Y	ERR13333694
Oesculentus	V72	Oesculentus	N	LIB27054_LDI24033_CTTGTA	Malimbe	Oesculentus__Malimbe__V72	2016-08-18	B. Ngatunga; A. Shechonge; H. Mrosso	-2.628	32.898	23349858	126	72.82	87.83	5.00873	5.54954	Y	ERR13333627
Oesculentus	V76	Oesculentus	N	LIB27055_LDI24034_ATCACG	Malimbe	Oesculentus__Malimbe__V76	2016-08-18	B. Ngatunga; A. Shechonge; H. Mrosso	-2.628	32.898	21982852	126	72.83	87.64	4.69849	5.20432	Y	ERR13333628
Oesculentus	V87	Oesculentus	N	LIB27056_LDI24035_TTAGGC	Malimbe	Oesculentus__Malimbe__V87	2016-08-18	B. Ngatunga; A. Shechonge; H. Mrosso	-2.628	32.898	20886580	126	75.43	89.27	4.48651	4.95497	Y	ERR13333629
Ogirigan	P1E2	Ogirigan	N	OgP1E2	LakeKumba	Ogirigan__LakeKumba__P1E2	2015-08-12	M. Genner; B. Ngatunga; A. Shechonge; S. Bradbeer, A. Smith	-4.886	38.591	80447843	150	79.21	89.14	12.5328	13.9173	Y	ERR13333258
Ogirigan	P3C3	Ogirigan	N	OgP3C3	LakeJipe	Ogirigan__LakeJipe__P3C3	2015-08-15	M. Genner; B. Ngatunga; A. Shechonge; S. Bradbeer, A. Smith	-3.577	37.737	65827026	150	76.3	87.16	7.45425	8.2661	Y	ERR13333259
Ogirigan	P3C4	Ogirigan	N	OgP3C4	LakeJipe	Ogirigan__LakeJipe__P3C4	2015-08-15	M. Genner; B. Ngatunga; A. Shechonge; S. Bradbeer, A. Smith	-3.577	37.737	82626433	150	80.56	91.54	10.4508	11.6287	Y	ERR13333261
Ogirigan	P3C7	Ogirigan (0.79) x Ojipe (0.19)	N	OgP3C7	LakeJipe	Ogirigan__LakeJipe__P3C7	2015-08-15	M. Genner; B. Ngatunga; A. Shechonge; S. Bradbeer, A. Smith	-3.577	37.737	87944307	150	81.31	91.96	9.89834	11.0118	Y	ERR13333263
Ogirigan	P3C8	Ogirigan	N	OgP3C8	LakeJipe	Ogirigan__LakeJipe__P3C8	2015-08-15	M. Genner; B. Ngatunga; A. Shechonge; S. Bradbeer, A. Smith	-3.577	37.737	83843991	150	78.73	88.86	12.2005	13.5544	Y	ERR13333264
Ogirigan	P3D1	Ogirigan	N	OgP3D1	LakeJipe	Ogirigan__LakeJipe__P3D1	2015-08-15	M. Genner; B. Ngatunga; A. Shechonge; S. Bradbeer, A. Smith	-3.577	37.737	67007469	150	77.26	88.4	10.8792	12.0902	Y	ERR13333265
Ogirigan	P3D2	Ogirigan	N	OgP3D2	LakeJipe	Ogirigan__LakeJipe__P3D2	2015-08-15	M. Genner; B. Ngatunga; A. Shechonge; S. Bradbeer, A. Smith	-3.577	37.737	77235699	150	81.54	92.37	12.4103	13.7847	Y	ERR13333266
Ogirigan	P3D4	Ogirigan	N	OgP3D4	LakeJipe	Ogirigan__LakeJipe__P3D4	2015-08-15	M. Genner; B. Ngatunga; A. Shechonge; S. Bradbeer, A. Smith	-3.577	37.737	61893810	150	78.06	87.94	7.42043	8.17123	Y	ERR13333267
Ogirigan	P3D5	Ogirigan	N	OgP3D5	LakeJipe	Ogirigan__LakeJipe__P3D5	2015-08-15	M. Genner; B. Ngatunga; A. Shechonge; S. Bradbeer, A. Smith	-3.577	37.737	80150131	150	78.97	89.27	12.6948	14.0836	Y	ERR13333268
Ogirigan	P3D6	Ogirigan	N	OgP3D6	LakeJipe	Ogirigan__LakeJipe__P3D6	2015-08-15	M. Genner; B. Ngatunga; A. Shechonge; S. Bradbeer, A. Smith	-3.577	37.737	80607378	150	80.48	91.16	12.3155	13.6588	Y	ERR13333269
Ojipe	P2F10	Ogirigan (0.85) x Oesculentus (0.13)	N	1720_LIB20183_LDI17711_TCGGCA_L001	LakeKalimau	Opangani__LakeKalimau__P2F10	2015-08-13	M. Genner; B. Ngatunga; A. Shechonge; S. Bradbeer, A. Smith	-4.422	38.089	24183500	126	71.44	86.97	5.2143	5.75929	N
Ojipe	P2F9	Ogirigan (0.87) x Oesculentus (0.10)	N	1720_LIB20182_LDI17710_CGGAAT_L001	LakeKalimau	Opangani__LakeKalimau__P2F9	2015-08-13	M. Genner; B. Ngatunga; A. Shechonge; S. Bradbeer, A. Smith	-4.422	38.089	21372783	126	72.71	87.87	4.63817	5.11013	N
Okarongae	T8F9	Chambo	N	T8F9	LakeMalawi_Lituhi	Okarongae__Lituhi__T8F9	2015-07-31	G. Turner, A. Shechonge	-10.531	34.572	60757405	150	76.65	89.14	7.90373	8.8106	Y	ERR13333669
Okarongae	274	Chambo	N	LIB25378_LDI22660_CCGTCC	LakeItamba	Okarongae__LakeItamba__274	2011-07-19	M. Genner; B. Ngatunga; G. Turner; A. Smith; A. Shechonge	-9.353	33.843	23501330	126	72.04	87.53	5.08514	5.58448	Y	ERR13333546
Okarongae	273A	Chambo	N	LIB25377_LDI22659_ATGTCA	LakeItamba	Okarongae__LakeItamba__273A	2011-07-19	M. Genner; B. Ngatunga; G. Turner; A. Smith; A. Shechonge	-9.353	33.843	24406017	126	73.08	88.1	5.25687	5.78559	Y	ERR13333545
Okorogwe	T3J2	Okorogwe	N	1720_LIB20179_LDI17707_CACGAT_L001	Nambawala	Okorogwe__Nambawala__T3J2	2015-06-03	A. Shechonge	-10.044	39.453	21822242	126	72.64	88.65	4.69941	5.2131	N
Okorogwe	P4A10	Okorogwe	N	1720_LIB20191_LDI17719_CATGGC_L002	MlinganoDam	Okorogwe__MlinganoDam__P4A10	2015-08-18	M. Genner; B. Ngatunga; A. Shechonge; S. Bradbeer, A. Smith	-5.122	38.857	21088993	126	72.35	87.63	4.54556	5.01113	N
Oleucostictus	T8E10	Oleucostictus	N	T8E10	Songea	Oleucostictus__Songea__T8E10	2015-07-28	G. Turner, A. Shechonge	-10.62	35.64	72157380	150	78.8	91.88	11.0475	12.5119	Y	ERR13333664
Oleucostictus	T8E4	Oleucostictus	N	1689_LIB19671_LDI16990_CCGTCC_L003	Songea	Oleucostictus__Songea__T8E4	2015-07-28	G. Turner, A. Shechonge	-10.62	35.64	19722865	126	71.6	88.6	4.21782	4.73794	N
Oleucostictus	T8E5	Oleucostictus	N	T8E5	Songea	Oleucostictus__Songea__T8E5	2015-07-28	G. Turner, A. Shechonge	-10.62	35.64	62954764	150	79.27	92.22	9.92329	11.212	Y	ERR13333666
Oleucostictus	T8E6	Oleucostictus	N	1689_LIB19672_LDI16991_GTGAAA_L003	Songea	Oleucostictus__Songea__T8E6	2015-07-28	G. Turner, A. Shechonge	-10.62	35.64	24072210	126	71.92	88.74	5.13899	5.78321	N
Oleucostictus	T8F1	Oleucostictus	N	T8F1	Songea	Oleucostictus__Songea__T8F1	2015-07-28	G. Turner, A. Shechonge	-10.62	35.64	70664653	150	78.33	91.54	11.2921	12.7614	Y	ERR13333667
Oleucostictus	T8F2	Oleucostictus	N	T8F2	Songea	Oleucostictus__Songea__T8F2	2015-07-28	G. Turner, A. Shechonge	-10.62	35.64	85897120	150	74.99	89.65	8.48122	9.73585	Y	ERR13333668
Oleucostictus	T6H10	Oleucostictus	N	PRO1963_Plate1_G7_T6H10_GTTCGCATC-GCATGCCTG	KilosaSite3_MoimboRiver	Oleucostictus__KilosaSite3__T6H10	2015-07-24	G. Turner, A. Shechonge	-6.906	37.054	60449429	150	74.45	89.49	6.14403	7.03082	N
Oleucostictus	T6I2	Oleucostictus	N	PRO1963_Plate1_A8_T6I2_CTGAACTGC-GCCAGGCAA	KilosaSite3_MoimboRiver	Oleucostictus__KilosaSite3__T6I2	2015-07-24	G. Turner, A. Shechonge	-6.906	37.054	65059989	150	75.88	90.18	8.87469	10.0824	N
Oleucostictus	T6I4	Oleucostictus	N	PRO1963_Plate1_C8_T6I4_TACTCCAGC-GCCTCATTC	KilosaSite3_MoimboRiver	Oleucostictus__KilosaSite3__T6I4	2015-07-24	G. Turner, A. Shechonge	-6.906	37.054	60812788	150	77.58	91.09	9.68727	10.9596	N
Oleucostictus	T6I6	Oleucostictus	N	PRO1963_Plate1_E8_T6I6_TACGGATCC-GCTATAGGC	KilosaSite3_MoimboRiver	Oleucostictus__KilosaSite3__T6I6	2015-07-24	G. Turner, A. Shechonge	-6.906	37.054	81531918	150	75.18	89.91	9.4092	10.7248	N
Oleucostictus	T7A9	Oleucostictus	N	PRO1963_Plate1_D9_T7A9_ATCAAGGAC-GGTAAGACC	KilosaSite3_MoimboRiver	Oleucostictus__KilosaSite3__T7A9	2015-07-24	G. Turner, A. Shechonge	-6.906	37.054	60563919	150	78.42	91.69	9.03727	10.2458	N
Oleucostictus	T7C2	Oleucostictus	N	T7C2	KilosaSite3_MoimboRiver	Oleucostictus__KilosaSite3__T7C2	2015-07-24	G. Turner, A. Shechonge	-6.906	37.054	63255102	150	79.04	92.12	10.1749	11.5473	Y	ERR13333650
Oleucostictus	T7C3	Oleucostictus	N	T7C3	KilosaSite3_MoimboRiver	Oleucostictus__KilosaSite3__T7C3	2015-07-24	G. Turner, A. Shechonge	-6.906	37.054	54305995	150	74.62	89.34	6.26446	7.1579	Y	ERR13333651
Oleucostictus	T1D5	Oleucostictus	N	1657_LIB19622_LDI16941_GAGTGG_L005	MinduReservoir	Oleucostictus__MinduReservoir__T1D5	2015-02-11	A. Shechonge	-6.865	37.608	26893610	126	73.39	89.71	5.77715	6.48328	N
Oleucostictus	V47	Oleucostictus	N	V47	Malimbe	Oleucostictus__Malimbe__V47	2016-08-18	B. Ngatunga; A. Shechonge; H. Mrosso	-2.628	32.898	70423033	150	74.98	89.4	7.64511	8.74733	Y	ERR13333670
Oleucostictus	V48	Oleucostictus	N	V48	Malimbe	Oleucostictus__Malimbe__V48	2016-08-18	B. Ngatunga; A. Shechonge; H. Mrosso	-2.628	32.898	58425797	150	75.08	88.99	6.0654	6.95145	Y	ERR13333962
Oleucostictus	V49	Oleucostictus	N	V49	Malimbe	Oleucostictus__Malimbe__V49	2016-08-18	B. Ngatunga; A. Shechonge; H. Mrosso	-2.628	32.898	63287048	150	76.06	89.74	7.10625	8.08182	Y	ERR13333671
Oleucostictus	V50	Oleucostictus	N	V50	Malimbe	Oleucostictus__Malimbe__V50	2016-08-18	B. Ngatunga; A. Shechonge; H. Mrosso	-2.628	32.898	66049484	150	75.39	89.44	7.91957	9.03147	Y	ERR13333672
Oleucostictus	V51	Oleucostictus	N	LIB27046_LDI24025_TCCCGA	Malimbe	Oleucostictus__Malimbe__V51	2016-08-18	B. Ngatunga; A. Shechonge; H. Mrosso	-2.628	32.898	23191617	126	73.83	89.62	4.90176	5.5026	Y	ERR13333620
Oleucostictus	V52	Oleucostictus	N	V52	Malimbe	Oleucostictus__Malimbe__V52	2016-08-18	B. Ngatunga; A. Shechonge; H. Mrosso	-2.628	32.898	54646382	150	74.91	89.11	4.97169	5.70646	Y	ERR13333673
Oleucostictus	V53	Oleucostictus	N	V53	Malimbe	Oleucostictus__Malimbe__V53	2016-08-18	B. Ngatunga; A. Shechonge; H. Mrosso	-2.628	32.898	58584096	150	75.28	89.36	6.43701	7.33322	Y	ERR13333674
Oleucostictus	V54	Oleucostictus	N	LIB27047_LDI24026_TCGAAG	Malimbe	Oleucostictus__Malimbe__V54	2016-08-18	B. Ngatunga; A. Shechonge; H. Mrosso	-2.628	32.898	24252039	126	74.5	89.95	5.01411	5.70711	Y	ERR13333621
Oleucostictus	V55	Oleucostictus	N	V55	Malimbe	Oleucostictus__Malimbe__V55	2016-08-18	B. Ngatunga; A. Shechonge; H. Mrosso	-2.628	32.898	42470105	150	74.72	89.04	5.31985	6.06232	Y	ERR13333675
Oleucostictus	V57	Oleucostictus	N	V57	Malimbe	Oleucostictus__Malimbe__V57	2016-08-18	B. Ngatunga; A. Shechonge; H. Mrosso	-2.628	32.898	47422967	150	74.83	89.07	6.05881	6.89388	Y	ERR13333676
Oleucostictus	V58	Oleucostictus	N	LIB27049_LDI24028_CGATGT	Malimbe	Oleucostictus__Malimbe__V58	2016-08-18	B. Ngatunga; A. Shechonge; H. Mrosso	-2.628	32.898	25148931	126	74.28	90.07	5.33922	5.98539	Y	ERR13333623
Oleucostictus	V59	Oleucostictus	N	V59	Malimbe	Oleucostictus__Malimbe__V59	2016-08-18	B. Ngatunga; A. Shechonge; H. Mrosso	-2.628	32.898	42750215	150	74.44	89.78	5.5224	6.25957	Y	ERR13333677
Oleucostictus	V60	Oleucostictus	N	V60	Malimbe	Oleucostictus__Malimbe__V60	2016-08-18	B. Ngatunga; A. Shechonge; H. Mrosso	-2.628	32.898	39304993	150	75.58	89.6	4.81749	5.48726	Y	ERR13333678
Oleucostictus	V61	Oleucostictus	N	V61	Malimbe	Oleucostictus__Malimbe__V61	2016-08-18	B. Ngatunga; A. Shechonge; H. Mrosso	-2.628	32.898	52123999	150	75.18	89.53	6.10856	6.97325	Y	ERR13333679
Oleucostictus	V62	Oleucostictus	N	V62	Malimbe	Oleucostictus__Malimbe__V62	2016-08-18	B. Ngatunga; A. Shechonge; H. Mrosso	-2.628	32.898	47038510	150	76.95	90.5	5.63977	6.4666	Y	ERR13333680
Oleucostictus	V63	Oleucostictus	N	V63	Malimbe	Oleucostictus__Malimbe__V63	2016-08-18	B. Ngatunga; A. Shechonge; H. Mrosso	-2.628	32.898	54120269	150	75.81	89.2	6.16403	6.97477	Y	ERR13333681
Oleucostictus	V64	Oleucostictus	N	V64	Malimbe	Oleucostictus__Malimbe__V64	2016-08-18	B. Ngatunga; A. Shechonge; H. Mrosso	-2.628	32.898	49962163	150	75.34	89.14	4.50051	5.1559	Y	ERR13333682
Oleucostictus	16_425	Oleucostictus	N	PRO1963_Plate1_B6_16_425_GAGCGAGCG-CGTCTATCT	LakeVictoriaMrosso	Oleucostictus__LakeVictoriaMrosso__16_425	2016-08-05	M. Genner; B. Ngatunga; A. Shechonge; H. Mrosso, A. Smith	-2.585	32.899	53970376	150	74.18	89.19	5.98704	6.81095	N
Oleucostictus	16_426	Oleucostictus	N	PRO1963_Plate1_C6_16_426_CGAGGTCCG-CTACTATAG	LakeVictoriaMrosso	Oleucostictus__LakeVictoriaMrosso__16_426	2016-08-05	M. Genner; B. Ngatunga; A. Shechonge; H. Mrosso, A. Smith	-2.585	32.899	39207440	150	76.62	89.13	4.87082	5.53896	N
Oleucostictus	U2L2	Oleucostictus	N	1689_LIB19653_LDI16972_TGACCA_L002	LakeAlbert	Oleucostictus__LakeAlbert__U2L2	2015-08-01	N. Kasozi	2.443	32.098	27058671	126	73.5	89.61	5.77736	6.50185	N
Oleucostictus	U4L4	Oleucostictus	N	1689_LIB19655_LDI16974_GATCAG_L002	LakeAlbert	Oleucostictus__LakeAlbert__U4L4	2015-08-01	N. Kasozi	2.443	32.098	25879039	126	71.97	88.93	5.54722	6.23006	N
Oleucostictus	U5L5	Oleucostictus	N	1689_LIB19656_LDI16975_TAGCTT_L002	LakeAlbert	Oleucostictus__LakeAlbert__U5L5	2015-08-01	N. Kasozi	2.443	32.098	22629605	126	71.5	88.77	4.86991	5.44739	N
Oleucostictus	U6L6	Oleucostictus	N	1689_LIB19657_LDI16976_GGCTAC_L002	LakeAlbert	Oleucostictus__LakeAlbert__U6L6	2015-08-01	N. Kasozi	2.443	32.098	24388837	126	73.25	89.28	5.21211	5.85854	N
Omossambicus	NM11-021	Omossambicus	N	LIB25401_LDI22683_CTATAC	SouthAfrica, Habata, Upper Kirkwood, Eastern Cape	Omossambicus__SouthAfrica__NM11-021	2011-07-27	SAIAB	-33.393	25.398	23863784	126	70.86	86.8	5.1348	5.65642	Y	ERR13333569
Omossambicus	M1	Omossambicus	N	OmM1Ht	AvnerCnaaniIsraelAquarium	Omossambicus__M1	Aquarium	A. Cnaani			71207518	150	77	89.25	11.7262	13.0724	Y	ERR13333282
Omossambicus	M2	Omossambicus	N	OmM2Ht	AvnerCnaaniIsraelAquarium	Omossambicus__M2	Aquarium	A. Cnaani			73655450	150	76.45	88.3	11.4693	12.7986	Y	ERR13333283
Omossambicus	M3	Omossambicus	N	OmM3Ht	AvnerCnaaniIsraelAquarium	Omossambicus__M3	Aquarium	A. Cnaani			84318391	150	77.01	88.27	13.0346	14.5516	Y	ERR13333284
Omossambicus	M4	Omossambicus	N	OmM4Ht	AvnerCnaaniIsraelAquarium	Omossambicus__M4	Aquarium	A. Cnaani			81987089	150	76.07	88.31	12.2419	13.6552	Y	ERR13333285
Omossambicus	M5	Omossambicus	N	OmM5Ht	AvnerCnaaniIsraelAquarium	Omossambicus__M5	Aquarium	A. Cnaani			86022840	150	77.74	88.54	13.1574	14.6774	Y	ERR13333286
Oniloticus	T8C8	Oniloticus	N	1689_LIB19673_LDI16992_TGACCA_L004	Songea	Oniloticus__Songea__T8C8	2015-07-28	G. Turner, A. Shechonge	-10.62	35.64	22336463	126	72.13	93.04	4.82742	5.45881	N
Oniloticus	T8C9	Oniloticus	N	1689_LIB19674_LDI16993_GCCAAT_L004	Songea	Oniloticus__Songea__T8C9	2015-07-28	G. Turner, A. Shechonge	-10.62	35.64	23138552	126	72.08	92.88	5.01785	5.64946	N
Oniloticus	170B	Oniloticus	N	LIB25343_LDI22625_CAACTA	KiteleLake	Oniloticus__KiteleLake__170B	2013-08-20	M. Genner; B. Ngatunga; A. Shechonge; A. Smith	-10.36	39.776	25128779	126	71.54	92.3	5.3313	6.02374	Y	ERR13333510
Oniloticus	170C	Oniloticus	N	LIB25344_LDI22626_CACCGG	KiteleLake	Oniloticus__KiteleLake__170C	2013-08-21	M. Genner; B. Ngatunga; A. Shechonge; A. Smith	-10.36	39.776	25798340	126	71.97	93.15	5.52375	6.23153	Y	ERR13333511
Oniloticus	170D	Oniloticus	N	LIB25345_LDI22627_CACGAT	KiteleLake	Oniloticus__KiteleLake__170D	2013-08-22	M. Genner; B. Ngatunga; A. Shechonge; A. Smith	-10.36	39.776	22237039	126	71.67	93.09	4.7545	5.38048	Y	ERR13333512
Oniloticus	171A	Oniloticus	N	LIB25347_LDI22629_CAGGCG	KiteleLake	Oniloticus__KiteleLake__171A	2013-08-23	M. Genner; B. Ngatunga; A. Shechonge; A. Smith	-10.36	39.776	21172745	126	71.92	93.15	4.52764	5.12961	Y	ERR13333514
Oniloticus	171B	Oniloticus	N	LIB25348_LDI22630_CATGGC	KiteleLake	Oniloticus__KiteleLake__171B	2013-08-24	M. Genner; B. Ngatunga; A. Shechonge; A. Smith	-10.36	39.776	20746034	126	71.99	93.17	4.45239	5.01642	Y	ERR13333515
Oniloticus	171C	Oniloticus	N	LIB25349_LDI22631_CATTTT	KiteleLake	Oniloticus__KiteleLake__171C	2013-08-25	M. Genner; B. Ngatunga; A. Shechonge; A. Smith	-10.36	39.776	21774214	126	72.04	92.89	4.64954	5.24925	Y	ERR13333516
Oniloticus	171D	Oniloticus	N	LIB25350_LDI22632_CCAACA	KiteleLake	Oniloticus__KiteleLake__171D	2013-08-26	M. Genner; B. Ngatunga; A. Shechonge; A. Smith	-10.36	39.776	22057091	126	72.23	92.71	4.72258	5.31963	Y	ERR13333517
Oniloticus	171E	Oniloticus	N	LIB25351_LDI22633_CGGAAT	KiteleLake	Oniloticus__KiteleLake__171E	2013-08-27	M. Genner; B. Ngatunga; A. Shechonge; A. Smith	-10.36	39.776	22178434	126	72.21	93.08	4.76142	5.36001	Y	ERR13333518
Oniloticus	172A	Oniloticus	N	LIB25352_LDI22634_CTAGCT	KiteleLake	Oniloticus__KiteleLake__172A	2013-08-28	M. Genner; B. Ngatunga; A. Shechonge; A. Smith	-10.36	39.776	23861945	126	71.88	94.46	5.11061	5.7839	Y	ERR13333519
Oniloticus	172B	Oniloticus	N	LIB25353_LDI22635_CTATAC	KiteleLake	Oniloticus__KiteleLake__172B	2013-08-29	M. Genner; B. Ngatunga; A. Shechonge; A. Smith	-10.36	39.776	19700986	126	72.11	93.17	4.21888	4.75226	Y	ERR13333520
Oniloticus	172C	Oniloticus	N	LIB25354_LDI22636_CTCAGA	KiteleLake	Oniloticus__KiteleLake__172C	2013-08-30	M. Genner; B. Ngatunga; A. Shechonge; A. Smith	-10.36	39.776	23497175	126	72.14	94.09	5.04445	5.69716	Y	ERR13333521
Oniloticus	172D	Oniloticus	N	LIB25355_LDI22637_GCGCTA	KiteleLake	Oniloticus__KiteleLake__172D	2013-08-31	M. Genner; B. Ngatunga; A. Shechonge; A. Smith	-10.36	39.776	25148806	126	72.47	93.29	5.39704	6.08342	Y	ERR13333522
Oniloticus	172E	Oniloticus	N	LIB25356_LDI22638_TAATCG	KiteleLake	Oniloticus__KiteleLake__172E	2013-09-01	M. Genner; B. Ngatunga; A. Shechonge; A. Smith	-10.36	39.776	22841104	126	72.64	93.24	4.92173	5.53183	Y	ERR13333523
Oniloticus	173A	Oniloticus	N	LIB25357_LDI22639_TACAGC	KiteleLake	Oniloticus__KiteleLake__173A	2013-09-02	M. Genner; B. Ngatunga; A. Shechonge; A. Smith	-10.36	39.776	24085454	126	72.71	93.25	5.16734	5.82293	Y	ERR13333524
Oniloticus	173B	Oniloticus	N	LIB25358_LDI22640_TATAAT	KiteleLake	Oniloticus__KiteleLake__173B	2013-09-03	M. Genner; B. Ngatunga; A. Shechonge; A. Smith	-10.36	39.776	23257706	126	71.83	93.09	5.00471	5.63415	Y	ERR13333525
Oniloticus	173C	Oniloticus	N	LIB25359_LDI22641_TCATTC	KiteleLake	Oniloticus__KiteleLake__173C	2013-09-04	M. Genner; B. Ngatunga; A. Shechonge; A. Smith	-10.36	39.776	24819336	126	71.56	92.94	5.32478	6.00645	Y	ERR13333526
Oniloticus	173D	Oniloticus	N	LIB25360_LDI22642_TCCCGA	KiteleLake	Oniloticus__KiteleLake__173D	2013-09-05	M. Genner; B. Ngatunga; A. Shechonge; A. Smith	-10.36	39.776	24778752	126	72.51	92.97	5.31379	5.98512	Y	ERR13333527
Oniloticus	173E	Oniloticus	N	LIB25361_LDI22643_TCGAAG	KiteleLake	Oniloticus__KiteleLake__173E	2013-09-06	M. Genner; B. Ngatunga; A. Shechonge; A. Smith	-10.36	39.776	25144046	126	72.79	93.29	5.40699	6.09024	Y	ERR13333528
Oniloticus	140	Oniloticus	N	LIB27038_LDI24017_CTAGCT	Mbarali	Oniloticus__Mbarali__140	2012-09-05	M. Genner; B. Ngatunga; G. Turner; A. Smith	-8.708	34.388	24087297	126	74.5	93.42	5.1748	5.809	Y	ERR13333612
Oniloticus	141	Oniloticus	N	LIB27039_LDI24018_CTATAC	Mbarali	Oniloticus__Mbarali__141	2012-09-05	M. Genner; B. Ngatunga; G. Turner; A. Smith	-8.708	34.388	23625502	126	75.15	93.74	5.10796	5.70713	Y	ERR13333613
Oniloticus	T6J6	Oniloticus	N	PRO1963_Plate1_G9_T6J6_GTAATTAAC-GTAATGCCG	KilosaSite3_MoimboRiver	Oniloticus__KilosaSite3__T6J6	2015-07-24	G. Turner, A. Shechonge	-6.906	37.054	65615855	150	74.94	93.33	7.89337	8.97082	N
Oniloticus	T7A2	Oniloticus	N	PRO1963_Plate1_H8_T7A2_GCGATGACC-GGATATCCT	KilosaSite3_MoimboRiver	Oniloticus__KilosaSite3__T7A2	2015-07-24	G. Turner, A. Shechonge	-6.906	37.054	70943158	150	74.47	93.43	6.83853	7.71316	N
Oniloticus	T7A3	Oniloticus	N	PRO1963_Plate1_A9_T7A3_GCCATATAC-GGCGAATCA	KilosaSite3_MoimboRiver	Oniloticus__KilosaSite3__T7A3	2015-07-24	G. Turner, A. Shechonge	-6.906	37.054	62994737	150	74.77	93.16	8.11039	9.27727	N
Oniloticus	T7A6	Oniloticus	N	PRO1963_Plate1_B9_T7A6_AGATAATAC-GGCGCGTAT	KilosaSite3_MoimboRiver	Oniloticus__KilosaSite3__T7A6	2015-07-24	G. Turner, A. Shechonge	-6.906	37.054	68871168	150	79.34	95.17	11.0964	12.6168	N
Oniloticus	T1C8	Oniloticus	N	1657_LIB19621_LDI16940_CGTACG_L005	LakeManyara	Oniloticus__LakeManyara__T1C8	2015-01-24	A. Shechonge	-6.865	37.608	22604766	126	72.72	92.99	4.92086	5.5254	N
Oniloticus	T1E3	Oniloticus	N	1657_LIB19623_LDI16942_CGATGT_L006	MinduReservoir	Oniloticus__MinduReservoir__T1E3	2015-02-11	A. Shechonge	-6.865	37.608	24631944	126	72.62	93.33	5.35995	6.02683	N
Oniloticus	T1H2	Oniloticus	N	1657_LIB19624_LDI16943_ACAGTG_L006	MinduReservoir	Oniloticus__MinduReservoir__T1H2	2015-02-11	A. Shechonge	-6.865	37.608	23060474	126	72.9	93.53	5.00012	5.64378	N
Oniloticus	T1I7	Oniloticus	N	1657_LIB19625_LDI16944_ATCACG_L006	MinduReservoir	Oniloticus__MinduReservoir__T1I7	2015-02-12	A. Shechonge	-6.865	37.608	26209945	126	73.25	93.5	5.70205	6.41466	N
Oniloticus	T1I9	Oniloticus	N	1657_LIB19626_LDI16945_TTAGGC_L006	MinduReservoir	Oniloticus__MinduReservoir__T1I9	2015-02-12	A. Shechonge	-6.865	37.608	25120413	126	72.75	93.21	5.41376	6.13669	N
Oniloticus	T6D10	Oniloticus	N	LIB25332_LDI22614_GTCCGC	KilosaSite2_MwimbiPond	Oniloticus__KilosaSite2__T6D10	2015-07-24	G. Turner, A. Shechonge	-6.862	36.978	25304994	126	72.85	93.38	5.41516	6.12695	Y	ERR13333498
Oniloticus	T6D4	Oniloticus	N	LIB25326_LDI22608_GGCTAC	KilosaSite2_MwimbiPond	Oniloticus__KilosaSite2__T6D4	2015-07-24	G. Turner, A. Shechonge	-6.862	36.978	24075534	126	71.97	93.14	5.14404	5.82386	Y	ERR13333492
Oniloticus	T6D5	Oniloticus	N	LIB25327_LDI22609_AGTCAA	KilosaSite2_MwimbiPond	Oniloticus__KilosaSite2__T6D5	2015-07-24	G. Turner, A. Shechonge	-6.862	36.978	23974477	126	71.86	93.41	5.14168	5.80602	Y	ERR13333493
Oniloticus	T6D6	Oniloticus	N	LIB25328_LDI22610_AGTTCC	KilosaSite2_MwimbiPond	Oniloticus__KilosaSite2__T6D6	2015-07-24	G. Turner, A. Shechonge	-6.862	36.978	21848643	126	71.72	93.11	4.67762	5.2868	Y	ERR13333494
Oniloticus	T6D7	Oniloticus	N	LIB25329_LDI22611_ATGTCA	KilosaSite2_MwimbiPond	Oniloticus__KilosaSite2__T6D7	2015-07-24	G. Turner, A. Shechonge	-6.862	36.978	25409031	126	71.8	93.22	5.4228	6.15306	Y	ERR13333960
Oniloticus	T6D8	Oniloticus	N	LIB25330_LDI22612_CCGTCC	KilosaSite2_MwimbiPond	Oniloticus__KilosaSite2__T6D8	2015-07-24	G. Turner, A. Shechonge	-6.862	36.978	25380723	126	71.29	92.66	5.39719	6.11741	Y	ERR13333496
Oniloticus	T6D9	Oniloticus	N	LIB25331_LDI22613_GTAGAG	KilosaSite2_MwimbiPond	Oniloticus__KilosaSite2__T6D9	2015-07-24	G. Turner, A. Shechonge	-6.862	36.978	22512464	126	72.49	93.3	4.81815	5.4517	Y	ERR13333497
Oniloticus	T6E1	Oniloticus	N	LIB25333_LDI22615_GTGAAA	KilosaSite2_MwimbiPond	Oniloticus__KilosaSite2__T6E1	2015-07-24	G. Turner, A. Shechonge	-6.862	36.978	22315888	126	71.33	92.94	4.77788	5.403	Y	ERR13333499
Oniloticus	T6E10	Oniloticus	N	LIB25337_LDI22619_GAGTGG	KilosaSite2_MwimbiPond	Oniloticus__KilosaSite2__T6E10	2015-07-24	G. Turner, A. Shechonge	-6.862	36.978	27266825	126	71.74	93.21	5.84876	6.61104	Y	ERR13333504
Oniloticus	T6E2	Oniloticus	N	LIB25334_LDI22616_GTGGCC	KilosaSite2_MwimbiPond	Oniloticus__KilosaSite2__T6E2	2015-07-24	G. Turner, A. Shechonge	-6.862	36.978	24999747	126	71.76	93.3	5.345	6.05687	Y	ERR13333500
Oniloticus	T6E3	Oniloticus	N	LIB25335_LDI22617_GTTTCG	KilosaSite2_MwimbiPond	Oniloticus__KilosaSite2__T6E3	2015-07-24	G. Turner, A. Shechonge	-6.862	36.978	24587740	126	71.96	92.97	5.26817	5.95701	Y	ERR13333501
Oniloticus	T6E8	Oniloticus	N	LIB25336_LDI22618_CGTACG	KilosaSite2_MwimbiPond	Oniloticus__KilosaSite2__T6E8	2015-07-24	G. Turner, A. Shechonge	-6.862	36.978	23937299	126	71.38	93.15	5.11853	5.79557	Y	ERR13333502
Oniloticus	T6E9	Oniloticus	N	T6E9	KilosaSite2_MwimbiPond	Oniloticus__KilosaSite2__T6E9	2015-07-24	G. Turner, A. Shechonge	-6.862	36.978	73201724	150	75.55	93.15	9.4898	10.8485	Y	ERR13333647
Oniloticus	T6F1	Oniloticus	N	T6F1	KilosaSite2_MwimbiPond	Oniloticus__KilosaSite2__T6F1	2015-07-24	G. Turner, A. Shechonge	-6.862	36.978	62268228	150	76.18	93.33	8.57215	9.71253	Y	ERR13333649
Oniloticus	T6F10	Oniloticus	N	T6F10	KilosaSite2_MwimbiPond	Oniloticus__KilosaSite2__T6F10	2015-07-24	G. Turner, A. Shechonge	-6.862	36.978	53200142	150	76.11	93.52	7.7904	8.87454	Y	ERR13333648
Oniloticus	T6F2	Oniloticus	N	LIB25338_LDI22620_GGTAGC	KilosaSite2_MwimbiPond	Oniloticus__KilosaSite2__T6F2	2015-07-24	G. Turner, A. Shechonge	-6.862	36.978	26321476	126	72.22	93.35	5.64849	6.3752	Y	ERR13333505
Oniloticus	T6F3	Oniloticus	N	LIB25339_LDI22621_ACTGAT	KilosaSite2_MwimbiPond	Oniloticus__KilosaSite2__T6F3	2015-07-24	G. Turner, A. Shechonge	-6.862	36.978	26221910	126	72.42	93.23	5.61026	6.34432	Y	ERR13333506
Oniloticus	T6F8	Oniloticus	N	LIB25340_LDI22622_ATGAGC	KilosaSite2_MwimbiPond	Oniloticus__KilosaSite2__T6F8	2015-07-24	G. Turner, A. Shechonge	-6.862	36.978	24357370	126	72.27	93.21	5.22089	5.89339	Y	ERR13333507
Oniloticus	T6F9	Oniloticus	N	LIB25341_LDI22623_ATTCCT	KilosaSite2_MwimbiPond	Oniloticus__KilosaSite2__T6F9	2015-07-24	G. Turner, A. Shechonge	-6.862	36.978	22981227	126	72.14	93.4	4.92211	5.56495	Y	ERR13333508
Oniloticus	T9E1	Oniloticus	N	PRO1722_Plate2_G1	LakeSulungali	Oniloticus__LakeSulungali__T9E1	2017-01-10	G. Turner, A. Tyers, A. Ford, A. Shechonge	-6.12379	35.297	30388463	151	76.83	94.33	5.71907	6.40401	Y	ERR13333426
Oniloticus	T9E3	Oniloticus	N	PRO1722_Plate2_A2	LakeSulungali	Oniloticus__LakeSulungali__T9E3	2017-01-10	G. Turner, A. Tyers, A. Ford, A. Shechonge	-6.12379	35.297	30471664	150	78.8	94.12	5.41708	6.02841	Y	ERR13333389
Oniloticus	T9E4	Oniloticus	N	PRO1722_Plate2_B2	LakeSulungali	Oniloticus__LakeSulungali__T9E4	2017-01-10	G. Turner, A. Tyers, A. Ford, A. Shechonge	-6.12379	35.297	32705276	151	76.19	94.24	4.01349	4.39026	Y	ERR13333397
Oniloticus	T9E5	Oniloticus	N	PRO1722_Plate2_C2	LakeSulungali	Oniloticus__LakeSulungali__T9E5	2017-01-10	G. Turner, A. Tyers, A. Ford, A. Shechonge	-6.12379	35.297	34374900	150	75.99	94.24	3.61535	3.91733	Y	ERR13333403
Oniloticus	T9F5	Oniloticus	N	PRO1722_Plate2_D2	LakeSulungali	Oniloticus__LakeSulungali__T9F5	2017-01-11	G. Turner, A. Tyers, A. Ford, A. Shechonge	-6.12379	35.297	24886822	151	75.17	93.35	2.99077	3.26222	Y	ERR13333410
Oniloticus	T9F6	Oniloticus	N	PRO1722_Plate2_E2	LakeSulungali	Oniloticus__LakeSulungali__T9F6	2017-01-11	G. Turner, A. Tyers, A. Ford, A. Shechonge	-6.12379	35.297	29749141	151	76.18	93.83	3.0922	3.36975	Y	ERR13333414
Oniloticus	T9F7	Oniloticus	N	PRO1722_Plate2_F2	LakeSulungali	Oniloticus__LakeSulungali__T9F7	2017-01-11	G. Turner, A. Tyers, A. Ford, A. Shechonge	-6.12379	35.297	33035194	151	78.24	94.09	6.59414	7.43114	Y	ERR13333419
Oniloticus	T9F8	Oniloticus	N	PRO1722_Plate2_G2	LakeSulungali	Oniloticus__LakeSulungali__T9F8	2017-01-11	G. Turner, A. Tyers, A. Ford, A. Shechonge	-6.12379	35.297	26311704	151	78.1	93.92	4.85215	5.42106	Y	ERR13333427
Oniloticus	T9F9	Oniloticus	N	PRO1722_Plate2_H2	LakeSulungali	Oniloticus__LakeSulungali__T9F9	2017-01-11	G. Turner, A. Tyers, A. Ford, A. Shechonge	-6.12379	35.297	25900884	151	74.91	92.71	2.50752	2.75065	Y	ERR13333433
Oniloticus	T9H4	Oniloticus	N	PRO1722_Plate2_B3	LakeSulungali	Oniloticus__LakeSulungali__T9H4	2017-01-11	G. Turner, A. Tyers, A. Ford, A. Shechonge	-6.12379	35.297	40039992	151	77.51	94.49	7.75773	8.72599	Y	ERR13333398
Oniloticus	T9H5	Oniloticus	N	PRO1722_Plate2_C3	LakeSulungali	Oniloticus__LakeSulungali__T9H5	2017-01-11	G. Turner, A. Tyers, A. Ford, A. Shechonge	-6.12379	35.297	31454788	151	78.09	94.2	6.35856	7.13997	Y	ERR13333404
Oniloticus	Z1A1	Oniloticus	N	LIB27001_LDI23980_CGATGT	ZanzibarSite1	Oniloticus__ZanzibarSite1__Z1A1	2016-10-03	G. Turner, A. Ford, J. Shepperson	-6.079	39.336	26800245	126	74.88	93.87	5.76519	6.49433	Y	ERR13333574
Oniloticus	Z1A2	Oniloticus	N	LIB27002_LDI23981_TGACCA	ZanzibarSite1	Oniloticus__ZanzibarSite1__Z1A2	2016-10-03	G. Turner, A. Ford, J. Shepperson	-6.079	39.336	26941727	126	74.95	93	5.75665	6.49419	Y	ERR13333575
Oniloticus	T9A1	Oniloticus	N	PRO1722_Plate1_A1	HomboloDam	Oniloticus__HomboloDam__T9A1	2017-01-10	G. Turner, A. Tyers, A. Ford, A. Shechonge	-5.95866	35.9744	38082142	151	77.25	94.34	7.58936	8.60558	Y	ERR13333333
Oniloticus	T9A10	Oniloticus	N	PRO1722_Plate1_B2	HomboloDam	Oniloticus__HomboloDam__T9A10	2017-01-10	G. Turner, A. Tyers, A. Ford, A. Shechonge	-5.95866	35.9744	55605311	149	77.28	94.44	9.82578	11.1288	Y	ERR13333341
Oniloticus	T9A2	Oniloticus	N	PRO1722_Plate1_B1	HomboloDam	Oniloticus__HomboloDam__T9A2	2017-01-10	G. Turner, A. Tyers, A. Ford, A. Shechonge	-5.95866	35.9744	33910403	151	76.67	94.24	6.97029	7.90861	Y	ERR13333340
Oniloticus	T9A3	Oniloticus	N	PRO1722_Plate1_C1	HomboloDam	Oniloticus__HomboloDam__T9A3	2017-01-10	G. Turner, A. Tyers, A. Ford, A. Shechonge	-5.95866	35.9744	44683041	151	77.43	94.66	8.61031	9.78651	Y	ERR13333348
Oniloticus	T9A4	Oniloticus	N	PRO1722_Plate1_D1	HomboloDam	Oniloticus__HomboloDam__T9A4	2017-01-10	G. Turner, A. Tyers, A. Ford, A. Shechonge	-5.95866	35.9744	55701154	149	76.72	94.29	10.1395	11.5233	Y	ERR13333355
Oniloticus	T9A5	Oniloticus	N	PRO1722_Plate1_E1	HomboloDam	Oniloticus__HomboloDam__T9A5	2017-01-10	G. Turner, A. Tyers, A. Ford, A. Shechonge	-5.95866	35.9744	29062905	151	77.01	94.14	6.0978	6.90168	Y	ERR13333363
Oniloticus	T9B1	Oniloticus	N	PRO1722_Plate1_C2	HomboloDam	Oniloticus__HomboloDam__T9B1	2017-01-10	G. Turner, A. Tyers, A. Ford, A. Shechonge	-5.95866	35.9744	33329765	151	77.25	94.42	6.838	7.73135	Y	ERR13333349
Oniloticus	T9B10	Oniloticus	N	PRO1722_Plate1_D3	HomboloDam	Oniloticus__HomboloDam__T9B10	2017-01-10	G. Turner, A. Tyers, A. Ford, A. Shechonge	-5.95866	35.9744	43617694	151	77.04	94.86	8.62008	9.76481	Y	ERR13333357
Oniloticus	T9B2	Oniloticus	N	PRO1722_Plate1_D2	HomboloDam	Oniloticus__HomboloDam__T9B2	2017-01-10	G. Turner, A. Tyers, A. Ford, A. Shechonge	-5.95866	35.9744	32647965	149	77.66	94.5	6.95333	7.87111	Y	ERR13333356
Oniloticus	T9B3	Oniloticus	N	PRO1722_Plate1_E2	HomboloDam	Oniloticus__HomboloDam__T9B3	2017-01-10	G. Turner, A. Tyers, A. Ford, A. Shechonge	-5.95866	35.9744	47655219	150	76.75	94.77	7.59278	8.50611	Y	ERR13333364
Oniloticus	T9B4	Oniloticus	N	PRO1722_Plate1_F2	HomboloDam	Oniloticus__HomboloDam__T9B4	2017-01-10	G. Turner, A. Tyers, A. Ford, A. Shechonge	-5.95866	35.9744	33169590	149	77.09	94.54	6.51073	7.34375	Y	ERR13333368
Oniloticus	T9B5	Oniloticus	N	PRO1722_Plate1_G2	HomboloDam	Oniloticus__HomboloDam__T9B5	2017-01-10	G. Turner, A. Tyers, A. Ford, A. Shechonge	-5.95866	35.9744	29637531	151	77.76	94.2	6.2304	7.01888	Y	ERR13333376
Oniloticus	T9B6	Oniloticus	N	PRO1722_Plate1_H2	HomboloDam	Oniloticus__HomboloDam__T9B6	2017-01-10	G. Turner, A. Tyers, A. Ford, A. Shechonge	-5.95866	35.9744	29001908	149	76.32	94.63	5.71164	6.46899	Y	ERR13333382
Oniloticus	T9B7	Oniloticus	N	PRO1722_Plate1_A3	HomboloDam	Oniloticus__HomboloDam__T9B7	2017-01-10	G. Turner, A. Tyers, A. Ford, A. Shechonge	-5.95866	35.9744	46702612	151	76.59	94.7	8.45743	9.56006	Y	ERR13333335
Oniloticus	T9B8	Oniloticus	N	PRO1722_Plate1_B3	HomboloDam	Oniloticus__HomboloDam__T9B8	2017-01-10	G. Turner, A. Tyers, A. Ford, A. Shechonge	-5.95866	35.9744	46832687	151	77.12	94.67	8.82477	9.99907	Y	ERR13333342
Oniloticus	T9B9	Oniloticus	N	PRO1722_Plate1_C3	HomboloDam	Oniloticus__HomboloDam__T9B9	2017-01-10	G. Turner, A. Tyers, A. Ford, A. Shechonge	-5.95866	35.9744	36974037	150	77.29	94.49	7.71643	8.73179	Y	ERR13333350
Oniloticus	T9C2	Oniloticus	N	PRO1722_Plate1_F3	HomboloDam	Oniloticus__HomboloDam__T9C2	2017-01-10	G. Turner, A. Tyers, A. Ford, A. Shechonge	-5.95866	35.9744	34238042	151	76.14	94.31	5.39383	6.01711	Y	ERR13333369
Oniloticus	T9C3	Oniloticus	N	PRO1722_Plate1_G3	HomboloDam	Oniloticus__HomboloDam__T9C3	2017-01-10	G. Turner, A. Tyers, A. Ford, A. Shechonge	-5.95866	35.9744	44003462	150	77.58	94.4	8.75866	9.90835	Y	ERR13333377
Oniloticus	T9C4	Oniloticus	N	PRO1722_Plate1_H3	HomboloDam	Oniloticus__HomboloDam__T9C4	2017-01-10	G. Turner, A. Tyers, A. Ford, A. Shechonge	-5.95866	35.9744	28270340	151	77.44	94.62	5.91557	6.68229	Y	ERR13333383
Oniloticus	T9C5	Oniloticus	N	PRO1722_Plate1_A4	HomboloDam	Oniloticus__HomboloDam__T9C5	2017-01-10	G. Turner, A. Tyers, A. Ford, A. Shechonge	-5.95866	35.9744	35816689	150	75.74	94.57	5.46132	6.12638	Y	ERR13333336
Oniloticus	T9C6	Oniloticus	N	PRO1722_Plate1_B4	HomboloDam	Oniloticus__HomboloDam__T9C6	2017-01-10	G. Turner, A. Tyers, A. Ford, A. Shechonge	-5.95866	35.9744	43891996	151	76.28	94.4	7.34571	8.26778	Y	ERR13333343
Oniloticus	2B3-A	Oniloticus	N	LIB27030_LDI24009_CACCGG	HomboloDam	Oniloticus__HomboloDam__2B3-A	2014-01-28	G. Turner, B. Ngatunga	-5.95078	35.9688	22795302	126	73.46	93.4	4.89177	5.50246	Y	ERR13333603
Oniloticus	2B4-A	Oniloticus	N	LIB27031_LDI24010_CACGAT	HomboloDam	Oniloticus__HomboloDam__2B4-A	2014-01-28	G. Turner, B. Ngatunga	-5.95078	35.9688	25022018	126	74.62	93.91	5.4063	6.05654	Y	ERR13333604
Oniloticus	2B5-A	Oniloticus	N	LIB27032_LDI24011_CACTCA	HomboloDam	Oniloticus__HomboloDam__2B5-A	2014-01-28	G. Turner, B. Ngatunga	-5.95078	35.9688	27412084	126	73.15	92.41	5.7824	6.54058	Y	ERR13333605
Oniloticus	T9A6	Oniloticus	N	PRO1722_Plate1_F1	HomboloDam	Oniloticus__HomboloDam__T9A6	2017-01-10	G. Turner, A. Tyers, A. Ford, A. Shechonge	-5.9504	35.9656	47565943	150	76.2	94.46	8.70106	9.90806	Y	ERR13333367
Oniloticus	T9A7	Oniloticus	N	PRO1722_Plate1_G1	HomboloDam	Oniloticus__HomboloDam__T9A7	2017-01-10	G. Turner, A. Tyers, A. Ford, A. Shechonge	-5.9504	35.9656	31523521	151	77.15	94.86	6.53516	7.40572	Y	ERR13333374
Oniloticus	T9A8	Oniloticus	N	PRO1722_Plate1_H1	HomboloDam	Oniloticus__HomboloDam__T9A8	2017-01-10	G. Turner, A. Tyers, A. Ford, A. Shechonge	-5.9504	35.9656	30144153	151	75.64	94.15	4.5054	5.05891	Y	ERR13333381
Oniloticus	T9A9	Oniloticus	N	PRO1722_Plate1_A2	HomboloDam	Oniloticus__HomboloDam__T9A9	2017-01-10	G. Turner, A. Tyers, A. Ford, A. Shechonge	-5.9504	35.9656	44269900	151	77.63	94.69	8.98027	10.165	Y	ERR13333334
Oniloticus	F1-K2D7	Oniloticus	N	OnK2D7	LakeJipe	Oniloticus__LakeJipe__F1-K2D7	2019-03-11	G. Turner	-3.586	37.756	57807876	150	75.54	94.04	5.8743	6.54627	Y	ERR13333318
Oniloticus	F10-K2E6	Oniloticus	N	OnK2E6	LakeJipe	Oniloticus__LakeJipe__F10-K2E6	2019-03-11	G. Turner	-3.586	37.756	60388682	150	75.19	92.87	6.49876	7.33546	Y	ERR13333329
Oniloticus	F2-K2D8	Oniloticus	N	OnK2D8	LakeJipe	Oniloticus__LakeJipe__F2-K2D8	2019-03-11	G. Turner	-3.586	37.756	30040434	150	75.14	93.59	3.07248	3.40422	Y	ERR13333319
Oniloticus	F3-K2D9	Oniloticus	N	OnK2D9	LakeJipe	Oniloticus__LakeJipe__F3-K2D9	2019-03-11	G. Turner	-3.586	37.756	63943670	150	75.88	93.63	8.73705	9.84986	Y	ERR13333320
Oniloticus	F4-K2D10	Oniloticus	N	OnK2D10	LakeJipe	Oniloticus__LakeJipe__F4-K2D10	2019-03-11	G. Turner	-3.586	37.756	57137685	150	75.47	92.62	7.52461	8.50222	Y	ERR13333322
Oniloticus	F5-K2E1	Oniloticus	N	OnK2E1	LakeJipe	Oniloticus__LakeJipe__F5-K2E1	2019-03-11	G. Turner	-3.586	37.756	53774098	150	75.01	91.88	6.5901	7.48992	Y	ERR13333323
Oniloticus	F6-K2E2	Oniloticus	N	OnK2E2	LakeJipe	Oniloticus__LakeJipe__F6-K2E2	2019-03-11	G. Turner	-3.586	37.756	56137222	150	75.43	92.33	7.39942	8.32434	Y	ERR13333325
Oniloticus	F7-K2E3	Oniloticus	N	OnK2E3	LakeJipe	Oniloticus__LakeJipe__F7-K2E3	2019-03-11	G. Turner	-3.586	37.756	63312393	150	74.97	92.43	7.15282	8.10442	Y	ERR13333326
Oniloticus	F8-K2E4	Oniloticus	N	OnK2E4	LakeJipe	Oniloticus__LakeJipe__F8-K2E4	2019-03-11	G. Turner	-3.586	37.756	72721013	150	75.41	93.01	8.39678	9.49519	Y	ERR13333327
Oniloticus	F9-K2E5	Oniloticus	N	OnK2E5	LakeJipe	Oniloticus__LakeJipe__F9-K2E5	2019-03-11	G. Turner	-3.586	37.756	64622074	150	74.8	93.13	6.36025	7.17471	Y	ERR13333328
Oniloticus	P2I1	Oniloticus	N	1720_LIB20184_LDI17712_TGACCA_L002	Jipe	Oniloticus__Jipe__P2I1	2015-08-15	M. Genner; B. Ngatunga; A. Shechonge; S. Bradbeer, A. Smith	-3.577	37.737	20498149	126	72.55	93.43	4.42235	4.99673	N
Oniloticus	P2I3	Oniloticus	N	1720_LIB20185_LDI17713_CAGATC_L002	Jipe	Oniloticus__Jipe__P2I3	2015-08-15	M. Genner; B. Ngatunga; A. Shechonge; S. Bradbeer, A. Smith	-3.577	37.737	21019611	126	72.47	93.53	4.55637	5.13072	N
Oniloticus	P2I5	Oniloticus	N	1720_LIB20186_LDI17714_ACTTGA_L002	Jipe	Oniloticus__Jipe__P2I5	2015-08-15	M. Genner; B. Ngatunga; A. Shechonge; S. Bradbeer, A. Smith	-3.577	37.737	22360962	126	71.95	93.3	4.83687	5.45453	N
Oniloticus	P2I7	Oniloticus	N	1720_LIB20187_LDI17715_GGCTAC_L002	Jipe	Oniloticus__Jipe__P2I7	2015-08-15	M. Genner; B. Ngatunga; A. Shechonge; S. Bradbeer, A. Smith	-3.577	37.737	22800029	126	72.61	93.32	4.92676	5.55344	N
Oniloticus	P2I9	Oniloticus	N	1720_LIB20188_LDI17716_AGTTCC_L002	Jipe	Oniloticus__Jipe__P2I9	2015-08-15	M. Genner; B. Ngatunga; A. Shechonge; S. Bradbeer, A. Smith	-3.577	37.737	22520916	126	73.11	93.64	4.87171	5.49737	N
Oniloticus	P3F1	Oniloticus	N	OnP3F1	LakeJipe	Oniloticus__LakeJipe__P3F1	2015-08-15	M. Genner; B. Ngatunga; A. Shechonge; S. Bradbeer, A. Smith	-3.577	37.737	79237803	150	79.84	93.07	11.7108	13.2883	Y	ERR13333270
Oniloticus	P3F2	Ogirigan (0.16) x Oniloticus (0.73)	N	OnP3F2	LakeJipe	Oniloticus__LakeJipe__P3F2	2015-08-15	M. Genner; B. Ngatunga; A. Shechonge; S. Bradbeer, A. Smith	-3.577	37.737	71526662	150	78.21	90.88	10.1172	11.3957	Y	ERR13333271
Oniloticus	P3F3	Oniloticus (0.48) x Ourolepis (0.48)	N	OnP3F3	LakeJipe	Oniloticus__LakeJipe__P3F3	2015-08-15	M. Genner; B. Ngatunga; A. Shechonge; S. Bradbeer, A. Smith	-3.577	37.737	62603950	150	77.6	89.91	7.96316	9.0056	Y	ERR13333272
Oniloticus	P3F4	Ourolepis	N	OnP3F4	LakeJipe	Oniloticus__LakeJipe__P3F4	2015-08-15	M. Genner; B. Ngatunga; A. Shechonge; S. Bradbeer, A. Smith	-3.577	37.737	77266828	150	75.29	88.25	9.52691	10.7074	Y	ERR13333273
Oniloticus	P3F5	Oniloticus (0.50) x Ourolepis (0.49)	N	OnP3F5	LakeJipe	Oniloticus__LakeJipe__P3F5	2015-08-15	M. Genner; B. Ngatunga; A. Shechonge; S. Bradbeer, A. Smith	-3.577	37.737	75253152	150	76.83	90.2	9.49667	10.7223	Y	ERR13333274
Oniloticus	P3F6	Ogirigan (0.20) x Oniloticus (0.35) x Ourolepis (0.34)	N	OnP3F6	LakeJipe	Oniloticus__LakeJipe__P3F6	2015-08-15	M. Genner; B. Ngatunga; A. Shechonge; S. Bradbeer, A. Smith	-3.577	37.737	79046930	150	79.36	90.46	10.6581	11.978	Y	ERR13333275
Oniloticus	P3F7	Oniloticus (0.30) x Ourolepis (0.66)	N	OnP3F7	LakeJipe	Oniloticus__LakeJipe__P3F7	2015-08-15	M. Genner; B. Ngatunga; A. Shechonge; S. Bradbeer, A. Smith	-3.577	37.737	75240126	150	75.75	89.86	9.50887	10.6911	Y	ERR13333276
Oniloticus	P3F8	Oniloticus (0.82) x Ourolepis (0.17)	N	OnP3F8	LakeJipe	Oniloticus__LakeJipe__P3F8	2015-08-15	M. Genner; B. Ngatunga; A. Shechonge; S. Bradbeer, A. Smith	-3.577	37.737	43935848	150	75.17	93.1	2.54134	2.85712	Y	ERR13333277
Oniloticus	P3F9	Oniloticus (0.58) x Ourolepis (0.42)	N	OnP3F9	LakeJipe	Oniloticus__LakeJipe__P3F9	2015-08-15	M. Genner; B. Ngatunga; A. Shechonge; S. Bradbeer, A. Smith	-3.577	37.737	61117918	150	76.57	91.75	8.66676	9.72073	Y	ERR13333278
Oniloticus	P3G1	Oniloticus (0.46) x Ourolepis (0.47)	N	OnP3G1	LakeJipe	Oniloticus__LakeJipe__P3G1	2015-08-15	M. Genner; B. Ngatunga; A. Shechonge; S. Bradbeer, A. Smith	-3.577	37.737	94519382	150	80.74	93.42	11.3937	12.8817	Y	ERR13333279
Oniloticus	P3G6	Oniloticus (0.49) x Ourolepis (0.50)	N	OnP3G6	LakeJipe	Oniloticus__LakeJipe__P3G6	2015-08-15	M. Genner; B. Ngatunga; A. Shechonge; S. Bradbeer, A. Smith	-3.577	37.737	65080514	150	76.01	90.22	8.47908	9.55836	Y	ERR13333280
Oniloticus	P3G8	Ogirigan (0.22) x Oniloticus (0.46) x Ourolepis (0.26)	N	OnP3G8	LakeJipe	Oniloticus__LakeJipe__P3G8	2015-08-15	M. Genner; B. Ngatunga; A. Shechonge; S. Bradbeer, A. Smith	-3.577	37.737	69463545	150	76.13	90.19	9.28802	10.4391	Y	ERR13333281
Oniloticus	MG291	Oniloticus	N	MG291	Malimbe	Oniloticus__Malimbe__MG291	2016-08-04	M. Genner; B. Ngatunga; A. Shechonge; A. Smith; H. Mrosso	-2.628	32.898	54000985	150	78.13	93.69	6.62216	7.49624	Y	ERR13333688
Oniloticus	MG292	Oniloticus	N	MG292	Malimbe	Oniloticus__Malimbe__MG292	2016-08-04	M. Genner; B. Ngatunga; A. Shechonge; A. Smith; H. Mrosso	-2.628	32.898	51091202	150	75.03	92.86	4.89776	5.50052	Y	ERR13333689
Oniloticus	MG293	Oniloticus	N	MG293	Malimbe	Oniloticus__Malimbe__MG293	2016-08-04	M. Genner; B. Ngatunga; A. Shechonge; A. Smith; H. Mrosso	-2.628	32.898	53671922	150	75.15	93.27	5.09774	5.75239	Y	ERR13333690
Oniloticus	MG294	Oniloticus	N	MG294	Malimbe	Oniloticus__Malimbe__MG294	2016-08-04	M. Genner; B. Ngatunga; A. Shechonge; A. Smith; H. Mrosso	-2.628	32.898	73656066	150	76.69	93.42	9.89679	11.1764	Y	ERR13333691
Oniloticus	MG295	Oniloticus	N	MG295	Malimbe	Oniloticus__Malimbe__MG295	2016-08-04	M. Genner; B. Ngatunga; A. Shechonge; A. Smith; H. Mrosso	-2.628	32.898	63289037	150	76.15	92.93	8.59803	9.71371	Y	ERR13333692
Oniloticus	MG297	Oniloticus	N	MG297	Malimbe	Oniloticus__Malimbe__MG297	2016-08-04	M. Genner; B. Ngatunga; A. Shechonge; A. Smith; H. Mrosso	-2.628	32.898	63876902	150	76.04	92.8	8.02167	9.12155	Y	ERR13333693
Oniloticus	V65	Oniloticus	N	LIB27050_LDI24029_TGACCA	Malimbe	Oniloticus__Malimbe__V65	2016-08-18	B. Ngatunga; A. Shechonge; H. Mrosso	-2.628	32.898	20784725	126	73.99	93.68	4.44036	5.01752	Y	ERR13333624
Oniloticus	V68	Oniloticus	N	LIB27052_LDI24031_GCCAAT	Malimbe	Oniloticus__Malimbe__V68	2016-08-18	B. Ngatunga; A. Shechonge; H. Mrosso	-2.628	32.898	22018879	126	74.45	93.61	4.69655	5.31384	Y	ERR13333625
Oniloticus	V69	Oniloticus	N	V69	Malimbe	Oniloticus__Malimbe__V69	2016-08-18	B. Ngatunga; A. Shechonge; H. Mrosso	-2.628	32.898	52849513	150	74.45	93.36	4.32597	4.87816	Y	ERR13333683
Oniloticus	V70	Oniloticus	N	V70	Malimbe	Oniloticus__Malimbe__V70	2016-08-18	B. Ngatunga; A. Shechonge; H. Mrosso	-2.628	32.898	46060283	150	74.87	92.05	4.85881	5.48935	Y	ERR13333684
Oniloticus	V78	Oniloticus	N	V78	Malimbe	Oniloticus__Malimbe__V78	2016-08-18	B. Ngatunga; A. Shechonge; H. Mrosso	-2.628	32.898	51933448	150	75.11	93.19	5.2605	5.88392	Y	ERR13333686
Oniloticus	16_435	Oniloticus	N	PRO1963_Plate1_H5_16_435_AACTGCGCG-CGGTCTATA	LakeVictoriaMwanza	Oniloticus__LakeVictoriaMwanza__16_435	2016-08-06	M. Genner; B. Ngatunga; A. Shechonge; H. Mrosso, A. Smith	-2.365	32.922	79299198	150	77.24	93.64	10.4161	11.8049	N
Oniloticus	16_436	Oniloticus	N	PRO1963_Plate1_A6_16_436_TCGTTAGCG-CGTAGAGCC	LakeVictoriaMwanza	Oniloticus__LakeVictoriaMwanza__16_436	2016-08-06	M. Genner; B. Ngatunga; A. Shechonge; H. Mrosso, A. Smith	-2.365	32.922	55197074	150	76.11	94.17	7.35337	8.22343	N
Oniloticus	U10A10	Oniloticus	N	1689_LIB19664_LDI16983_ACAGTG_L003	LakeAlbert	Oniloticus__LakeAlbert__U10A10	2015-07-01	N. Kasozi	2.233	31.313	28595859	126	72.24	93.42	6.16365	6.98717	N
Oniloticus	U4A4	Oniloticus	N	1689_LIB19661_LDI16980_CGTACG_L002	LakeAlbert	Oniloticus__LakeAlbert__U4A4	2015-07-01	N. Kasozi	2.233	31.313	22106148	126	72.14	93.43	4.76941	5.40346	N
Oniloticus	U7A7	Oniloticus	N	1689_LIB19662_LDI16981_GAGTGG_L002	LakeAlbert	Oniloticus__LakeAlbert__U7A7	2015-07-01	N. Kasozi	2.233	31.313	28764281	126	72.44	93.43	6.21305	7.02792	N
Oniloticus	U9A9	Oniloticus	N	1689_LIB19663_LDI16982_CGATGT_L003	LakeAlbert	Oniloticus__LakeAlbert__U9A9	2015-07-01	N. Kasozi	2.233	31.313	24258102	126	71.91	93.32	5.2234	5.92606	N
Oplacidus	122B	Oplacidusrovumae	N	LIB27041_LDI24020_GCGCTA	NamiungoRiver	Oplacidus__NamiungoRiver__122B	2013-08-17	M. Genner; B. Ngatunga; A. Shechonge; A. Smith	-10.869	37.641	24723768	126	73.45	88.49	5.29428	5.83799	Y	ERR13333615
Oplacidus	123A	Oplacidusrovumae	N	LIB27042_LDI24021_TAATCG	NamiungoRiver	Oplacidus__NamiungoRiver__123A	2013-08-17	M. Genner; B. Ngatunga; A. Shechonge; A. Smith	-10.869	37.641	20719968	126	73.89	88.93	4.41176	4.87435	Y	ERR13333616
Oplacidus	73A	Oplacidusrovumae	N	LIB25323_LDI22605_ACTTGA	NambutiRiver	Oplacidus__Nambuti__73A	2013-08-15	M. Genner; B. Ngatunga; G. Turner; A. Smith	-10.567	38.926	26837300	126	72.25	89.58	5.7697	6.40134	Y	ERR13333489
Oplacidus	170A	Oplacidusrovumae	N	LIB25342_LDI22624_CAAAAG	KiteleLake	Oplacidus__KiteleLake__170A	2013-08-19	M. Genner; B. Ngatunga; A. Shechonge; A. Smith	-10.36	39.776	22120960	126	71.38	87.17	4.69375	5.18562	Y	ERR13333509
Oplacidusrovumae	120-2013	Oplacidusrovumae (0.56) x Oniloticus (0.43)	N	1720_LIB20175_LDI17703_CAGATC_L001	MuhuwesiRiver	Orovumae__Rovuma__120-2013	2013-08-17	M. Genner; B. Ngatunga; A. Shechonge; A. Smith	-10.847	37.474	22595615	126	72.21	90.46	4.88887	5.44837	N
Orukwaensis	17_42	Orukwaensis	N	17_42	ImiliwahaDam	Orukwaensis__Nyasa__17_42	2017-11-01	B. Ngatunga	-9.5805	34.6319	51437769	150	75.12	88.72	5.9478	6.61103	Y	ERR13333696
Orukwaensis	17_44	Orukwaensis	N	17_44	ImiliwahaDam	Orukwaensis__Nyasa__17_44	2017-11-01	B. Ngatunga	-9.5805	34.6319	59672981	150	75.01	88.69	5.80748	6.45454	Y	ERR13333697
Orukwaensis	25A	Orukwaensis	N	LIB27033_LDI24012_CAGGCG	LakeRukwa	Orukwaensis__LakeRukwa__25A	2012-09-02	M. Genner; B. Ngatunga; G. Turner; A. Smith	-8.409	32.926	24233219	126	74.41	88.99	5.20701	5.74616	Y	ERR13333606
Orukwaensis	25C	Orukwaensis	N	LIB27034_LDI24013_CATGGC	LakeRukwa	Orukwaensis__LakeRukwa__25C	2012-09-02	M. Genner; B. Ngatunga; G. Turner; A. Smith	-8.409	32.926	27609575	126	74.45	89	5.93043	6.54654	Y	ERR13333607
Orukwaensis	T10A04	Orukwaensis (0.89) x Oleucostictus (0.11)	N	PRO1722_Plate2_C6	LakeRukwa	Orukwaensis__LakeRukwa__T10A04	2017-01-21	A. Tyers, T. Mehta	-8.376	32.879	20878750	151	76.22	89.46	1.97936	2.15294	Y	ERR13333407
Orukwaensis	T10A07	Orukwaensis	N	PRO1722_Plate2_F6	LakeRukwa	Orukwaensis__LakeRukwa__T10A07	2017-01-21	A. Tyers, T. Mehta	-8.376	32.879	32063865	151	76.08	89.49	2.45877	2.67518	Y	ERR13333424
Orukwaensis	T10C08	Orukwaensis	N	PRO1722_Plate2_G6	LakeRukwa	Orukwaensis__LakeRukwa__T10C08	2017-01-22	A. Tyers, T. Mehta	-8.376	32.879	33516494	151	76.23	89.74	3.3756	3.66858	Y	ERR13333431
Orukwaensis	T10D01	Orukwaensis	N	PRO1722_Plate2_B7	LakeRukwa	Orukwaensis__LakeRukwa__T10D01	2017-01-22	A. Tyers, T. Mehta	-8.376	32.879	34603241	149	76.71	90.16	6.13848	6.79554	Y	ERR13333401
Orukwaensis	T10D04	Orukwaensis	N	PRO1722_Plate2_E7	LakeRukwa	Orukwaensis__LakeRukwa__T10D04	2017-01-22	A. Tyers, T. Mehta	-8.376	32.879	30179842	151	76.38	89.79	4.96023	5.48519	Y	ERR13333417
Orukwaensis	T10D05	Orukwaensis	N	PRO1722_Plate2_F7	LakeRukwa	Orukwaensis__LakeRukwa__T10D05	2017-01-22	A. Tyers, T. Mehta	-8.376	32.879	31107869	149	77.33	90.64	6.26219	6.90947	Y	ERR13333425
Orukwaensis	T10D06	Orukwaensis	N	PRO1722_Plate2_G7	LakeRukwa	Orukwaensis__LakeRukwa__T10D06	2017-01-22	A. Tyers, T. Mehta	-8.376	32.879	31658833	150	76.31	90.08	4.91198	5.41459	Y	ERR13333432
Orukwaensis	T10D07	Orukwaensis	N	PRO1722_Plate2_H7	LakeRukwa	Orukwaensis__LakeRukwa__T10D07	2017-01-22	A. Tyers, T. Mehta	-8.376	32.879	28160611	151	76.19	90.04	4.75038	5.24155	Y	ERR13333436
Orukwaensis	T10D08	Orukwaensis	N	PRO1722_Plate2_A8	LakeRukwa	Orukwaensis__LakeRukwa__T10D08	2017-01-22	A. Tyers, T. Mehta	-8.376	32.879	24407442	151	76.32	89.54	2.6066	2.82558	Y	ERR13333395
Orukwaensis	14_1G2	Omtera	N	1657_LIB19635_LDI16954_CTTGTA_L007	MteraReservoir	Omtera__MteraReservoir__14_1G2	2014-01-25	G. Turner, B. Ngatunga	-7.11803	35.9631	28530483	126	72.15	87.73	6.18181	6.82635	N
Orukwaensis	1G3	Omtera	N	LIB27019_LDI23998_GTGAAA	MteraDam	Omtera__MteraDam__1G3	2014-01-25	G. Turner, B. Ngatunga	-7.11803	35.9631	24802623	126	74.02	88.3	5.31176	5.85189	Y	ERR13333592
Orukwaensis	1G4	Omtera	N	LIB27020_LDI23999_GTGGCC	MteraDam	Omtera__MteraDam__1G4	2014-01-25	G. Turner, B. Ngatunga	-7.11803	35.9631	22645975	126	73.04	87.01	4.73913	5.23758	Y	ERR13333593
Orukwaensis	1G5	Omtera	N	LIB27021_LDI24000_GTTTCG	MteraDam	Omtera__MteraDam__1G5	2014-01-25	G. Turner, B. Ngatunga	-7.11803	35.9631	21196400	126	72.31	86.83	4.47223	4.93372	Y	ERR13333594
Orukwaensis	1G7	Omtera	N	LIB27022_LDI24001_CGTACG	MteraDam	Omtera__MteraDam__1G7	2014-01-25	G. Turner, B. Ngatunga	-7.11803	35.9631	24435869	126	73.94	88.42	5.23743	5.78367	Y	ERR13333595
Orukwaensis	1G8	Omtera	N	LIB27023_LDI24002_GAGTGG	MteraDam	Omtera__MteraDam__1G8	2014-01-25	G. Turner, B. Ngatunga	-7.11803	35.9631	20942950	126	74.65	89.16	4.51263	4.97306	Y	ERR13333596
Orukwaensis	T9H10	Omtera	N	PRO1722_Plate1_B5	MteraDam	Omtera__MteraDam__T9H10	2017-01-12	G. Turner, A. Tyers, A. Ford, A. Shechonge	-7.118	35.963	45910725	150	75.43	88.79	8.26588	9.2563	Y	ERR13333344
Orukwaensis	T9H6	Omtera	N	PRO1722_Plate1_F4	MteraDam	Omtera__MteraDam__T9H6	2017-01-12	G. Turner, A. Tyers, A. Ford, A. Shechonge	-7.118	35.963	35561305	151	75.45	89.51	5.52947	6.17289	Y	ERR13333370
Orukwaensis	T9H7	Omtera	N	PRO1722_Plate1_G4	MteraDam	Omtera__MteraDam__T9H7	2017-01-12	G. Turner, A. Tyers, A. Ford, A. Shechonge	-7.118	35.963	34887767	151	76.36	89.91	5.5351	6.11527	Y	ERR13333378
Orukwaensis	T9H8	Omtera	N	PRO1722_Plate1_H4	MteraDam	Omtera__MteraDam__T9H8	2017-01-12	G. Turner, A. Tyers, A. Ford, A. Shechonge	-7.118	35.963	34118035	150	76.07	89.83	5.66001	6.29489	Y	ERR13333384
Orukwaensis	T9H9	Omtera	N	PRO1722_Plate1_A5	MteraDam	Omtera__MteraDam__T9H9	2017-01-12	G. Turner, A. Tyers, A. Ford, A. Shechonge	-7.118	35.963	38881747	151	75.2	89.4	6.46281	7.22188	Y	ERR13333337
Orukwaensis	T9I1	Omtera	N	PRO1722_Plate1_C5	MteraDam	Omtera__MteraDam__T9I1	2017-01-12	G. Turner, A. Tyers, A. Ford, A. Shechonge	-7.118	35.963	23253169	151	75.89	89.75	4.30268	4.75967	Y	ERR13333352
Orukwaensis	T9I2	Omtera	N	PRO1722_Plate1_D5	MteraDam	Omtera__MteraDam__T9I2	2017-01-12	G. Turner, A. Tyers, A. Ford, A. Shechonge	-7.118	35.963	33968523	149	74.88	89.12	4.24061	4.69797	Y	ERR13333359
Orukwaensis	T9I5	Omtera	N	PRO1722_Plate1_G5	MteraDam	Omtera__MteraDam__T9I5	2017-01-12	G. Turner, A. Tyers, A. Ford, A. Shechonge	-7.118	35.963	29005396	151	76.53	90.12	5.72472	6.35317	Y	ERR13333379
Oshiranus	408B	Oshiranusshiranus	N	LIB25316_LDI22598_TGACCA	Salima	Oshiranus__Salima__408B	2011-07-25	M. Genner, A. Smith	-13.7705	34.4403	19802026	126	71.88	87.51	4.16434	4.617	Y	ERR13333482
Oshiranus	408C	Oshiranusshiranus	N	LIB25317_LDI22599_ACAGTG	Salima	Oshiranus__Salima__408C	2011-07-25	M. Genner, A. Smith	-13.7705	34.4403	21983341	126	72.08	87.7	4.63326	5.13408	Y	ERR13333483
Oshiranus	T8B9	Oniloticus (0.24) x Oshiranus (0.71)	N	T8B9	Songea	Oshiranus__Songea__T8B9	2015-07-28	G. Turner, A. Shechonge	-10.62	35.64	61199626	150	75.17	90.2	6.63402	7.4508	Y	ERR13333659
Oshiranus	T8H8	Oshiranusshiranus	N	LIB25315_LDI22597_CACGAT	LakeMalawi_Lituhi	Oshiranus__Lituhu__T8H8	2015-07-31	G. Turner, A. Shechonge	-10.531	34.572	21666251	126	71.26	86.55	4.5522	5.02646	Y	ERR13333481
Oshiranus	275B	Chambo (0.17) x Oshiranus (0.80)	N	LIB25381_LDI22663_GTGAAA	LakeItamba	Oshiranus__LakeItamba__275B	2011-07-19	M. Genner; B. Ngatunga; G. Turner; A. Smith; A. Shechonge	-9.353	33.843	21866213	126	71.48	87.58	4.65044	5.14902	Y	ERR13333549
Oshiranus	275D	Chambo (0.25) x Oshiranus (0.73)	N	LIB25382_LDI22664_GTGGCC	LakeItamba	Oshiranus__LakeItamba__275D	2011-07-19	M. Genner; B. Ngatunga; G. Turner; A. Smith; A. Shechonge	-9.353	33.843	23316087	126	71.68	87.7	4.95518	5.48742	Y	ERR13333550
Ourolepis	132	Orukwaensis	N	LIB27035_LDI24014_CATTTT	Mbarali	Ourolepis__Mbarali__132	2012-09-05	M. Genner; B. Ngatunga; G. Turner; A. Smith	-8.708	34.388	24861756	126	74.25	89.22	5.33191	5.89832	Y	ERR13333608
Ourolepis	133	Orukwaensis	N	LIB27036_LDI24015_CCAACA	Mbarali	Ourolepis__Mbarali__133	2012-09-05	M. Genner; B. Ngatunga; G. Turner; A. Smith	-8.708	34.388	24395394	126	74.43	89.24	5.2555	5.78492	Y	ERR13333610
Ourolepis	134	Orukwaensis	N	LIB27037_LDI24016_CGGAAT	Mbarali	Ourolepis__Mbarali__134	2012-09-05	M. Genner; B. Ngatunga; G. Turner; A. Smith	-8.708	34.388	26654870	126	75.07	89.64	5.69578	6.30062	Y	ERR13333611
Ourolepis	142	Oniloticus (0.46) x Omtera (0.53)	N	LIB27040_LDI24019_CTCAGA	Mbarali	Ourolepis__Mbarali__142	2012-09-05	M. Genner; B. Ngatunga; G. Turner; A. Smith	-8.708	34.388	27284876	126	74.68	91.4	5.86709	6.54374	Y	ERR13333614
Ourolepis	T9J1	Ourolepis	N	PRO1722_Plate1_E6	Ifakara	Ourolepis__Ifakara__T9J1	2017-01-14	G. Turner, A. Tyers, A. Ford, A. Shechonge	-8.1419	36.6772	38941435	151	76.97	90.56	7.27366	8.04626	Y	ERR13333366
Ourolepis	T9J10	Ourolepis	N	PRO1722_Plate1_F7	Ifakara	Ourolepis__Ifakara__T9J10	2017-01-15	G. Turner, A. Tyers, A. Ford, A. Shechonge	-8.1419	36.6772	22476515	151	76.99	90.49	4.40662	4.87129	Y	ERR13333373
Ourolepis	T9J2	Ourolepis	N	PRO1722_Plate1_F6	Ifakara	Ourolepis__Ifakara__T9J2	2017-01-16	G. Turner, A. Tyers, A. Ford, A. Shechonge	-8.1419	36.6772	36200402	150	75.72	90.11	4.91102	5.41047	Y	ERR13333372
Ourolepis	T9J3	Ourolepis	N	PRO1722_Plate1_G6	Ifakara	Ourolepis__Ifakara__T9J3	2017-01-17	G. Turner, A. Tyers, A. Ford, A. Shechonge	-8.1419	36.6772	35556387	151	75.87	90.13	5.05059	5.5703	Y	ERR13333380
Ourolepis	T9J5	Ourolepis	N	PRO1722_Plate1_A7_both	Ifakara	Ourolepis__Ifakara__T9J4	2017-01-19	G. Turner, A. Tyers, A. Ford, A. Shechonge	-8.1419	36.6772	27549564	151	76.49	90.55	4.90656	5.41833	Y	ERR13333339
Ourolepis	T9J6	Ourolepis	N	PRO1722_Plate1_B7	Ifakara	Ourolepis__Ifakara__T9J6	2017-01-20	G. Turner, A. Tyers, A. Ford, A. Shechonge	-8.1419	36.6772	21537712	151	77.01	90.61	4.27771	4.72261	Y	ERR13333346
Ourolepis	T9J8	Ourolepis	N	PRO1722_Plate1_D7	Ifakara	Ourolepis__Ifakara__T9J8	2017-01-22	G. Turner, A. Tyers, A. Ford, A. Shechonge	-8.1419	36.6772	46170380	151	77.02	90.66	8.38821	9.29951	Y	ERR13333361
Ourolepis	T7F10	Ourolepis	N	1689_LIB19665_LDI16984_ATCACG_L003	KidatuRiver	Ourolepis__KidatuRiver__T7F10	2015-07-26	G. Turner, A. Shechonge	-7.662	36.977	23855206	126	72.51	88.3	5.13105	5.6912	N
Ourolepis	T7G1	Ourolepis	N	1689_LIB19666_LDI16985_TTAGGC_L003	KidatuRiver	Ourolepis__KidatuRiver__T7G1	2015-07-26	G. Turner, A. Shechonge	-7.662	36.977	21662500	126	72.6	88.48	4.69034	5.19339	N
Ourolepis	T9I10	Ourolepis	N	PRO1722_Plate1_D6	KidatuRiver	Ourolepis__KidatuRiver__T9I10	2017-01-13	G. Turner, A. Tyers, A. Ford, A. Shechonge	-7.661	36.978	30920327	150	75.09	88.98	5.87233	6.50749	Y	ERR13333360
Ourolepis	T9I6	Ourolepis	N	PRO1722_Plate1_H5	KidatuRiver	Ourolepis__KidatuRiver__T9I6	2017-01-13	G. Turner, A. Tyers, A. Ford, A. Shechonge	-7.661	36.978	26002643	151	76.68	90.55	5.17566	5.72019	Y	ERR13333385
Ourolepis	T9I7	Ourolepis	N	PRO1722_Plate1_A6	KidatuRiver	Ourolepis__KidatuRiver__T9I7	2017-01-13	G. Turner, A. Tyers, A. Ford, A. Shechonge	-7.661	36.978	33070274	151	76.58	90.49	5.90672	6.49697	Y	ERR13333338
Ourolepis	T9I8	Ourolepis	N	PRO1722_Plate1_B6	KidatuRiver	Ourolepis__KidatuRiver__T9I8	2017-01-13	G. Turner, A. Tyers, A. Ford, A. Shechonge	-7.661	36.978	31409773	151	74.75	88.27	5.93282	6.70071	Y	ERR13333345
Ourolepis	T9I9	Ourolepis	N	PRO1722_Plate1_C6	KidatuRiver	Ourolepis__KidatuRiver__T9I9	2017-01-13	G. Turner, A. Tyers, A. Ford, A. Shechonge	-7.661	36.978	35059042	151	82.7	92.47	7.6312	8.43768	Y	ERR13333353
Ourolepis	T2I10	Ourolepis	N	1657_LIB19616_LDI16935_GATCAG_L005	LakeMansi	Ourolepis__LakeMansi__T2I10	2015-03-10	A. Shechonge	-7.276	39.086	23948995	126	72.64	88.93	5.16631	5.7407	N
Ourolepis	T3D7	Ourolepis	N	1657_LIB19619_LDI16938_AGTTCC_L005	LakeMansi	Ourolepis__LakeMansi__T3D7	2015-03-11	A. Shechonge	-7.276	39.086	25624039	126	73.06	91.01	5.55323	6.19962	N
Ourolepis	T6G10	Ourolepis	N	PRO1722_Plate2_D8	KilosaSite3_MoimboRiver	Ourolepis__KilosaSite3__T6G10	2015-07-24	G. Turner, A. Shechonge	-6.906	37.054	32350782	151	75.28	89.84	3.45938	3.80718	N
Ourolepis	T6G4	Ourolepis	N	PRO1963_Plate1_F8_T6G4_CCAACCGCC-GCTCTGGTT	KilosaSite3_MoimboRiver	Ourolepis__KilosaSite3__T6G4	2015-07-24	G. Turner, A. Shechonge	-6.906	37.054	60112950	150	75.39	89.24	7.25426	8.08095	N
Ourolepis	T6G9	Ourolepis (0.72) x Oniloticus (0.24)	N	PRO1963_Plate1_G8_T6G9_AAGTCTACC-GCTGGCAGT	KilosaSite3_MoimboRiver	Ourolepis__KilosaSite3__T6G9	2015-07-24	G. Turner, A. Shechonge	-6.906	37.054	74882675	150	75.33	90.6	9.50355	10.7015	N
Ourolepis	T1D3	Ourolepis	N	1657_LIB19620_LDI16939_ATGTCA_L005	MinduReservoir	Ourolepis__MinduReservoir__T1D3	2015-02-11	A. Shechonge	-6.865	37.608	29639332	126	73.4	88.81	6.44391	7.12096	N
Ourolepis	T2C10	Oleucostictus (0.49) x Ourolepis (0.51)	N	1657_LIB19638_LDI16957_AGTTCC_L007	MinduReservoir	Ourolepis__MinduReservoir__T2C10	2015-02-25	A. Shechonge	-6.865	37.608	26012557	126	73.03	89.18	5.62687	6.26632	N
Ourolepis	Z1B8	Ourolepis	N	LIB27007_LDI23986_ATCACG	ZanzibarSite3	Ourolepis__ZanzibarSite3__Z1B8	2016-10-04	G. Turner, A. Ford, J. Shepperson	-6.26065	39.2415	20902906	126	74.53	89.47	4.38924	4.89676	Y	ERR13333580
Ourolepis	Z1C3	Ourolepis	N	LIB27009_LDI23988_ACTTGA	ZanzibarSite3	Ourolepis__ZanzibarSite3__Z1C3	2016-10-04	G. Turner, A. Ford, J. Shepperson	-6.26065	39.2415	25963015	126	75.7	89.67	5.38096	6.0258	Y	ERR13333582
Ourolepis	Z1C4	Ourolepis	N	LIB27010_LDI23989_GATCAG	ZanzibarSite3	Ourolepis__ZanzibarSite3__Z1C4	2016-10-04	G. Turner, A. Ford, J. Shepperson	-6.26065	39.2415	25113060	126	75.11	89.52	5.22603	5.85461	Y	ERR13333583
Ourolepis	T6A2	Ourolepis	N	1657_LIB19643_LDI16962_CGATGT_L008	KisampaPool_Mbuyuni_Wami	Ourolepis__Mbuyunipool__T6A2	2015-07-22	G. Turner, A. Shechonge	-6.25149	38.6875	22518296	126	72.72	88.67	4.89771	5.41151	N
Ourolepis	T6A3	Ourolepis	N	1657_LIB19644_LDI16963_ACAGTG_L008	KisampaPool_Mbuyuni_Wami	Ourolepis__Mbuyunipool__T6A3	2015-07-22	G. Turner, A. Shechonge	-6.25149	38.6875	21707606	126	73.59	89.24	4.74317	5.2279	N
Ourolepis	T6A4	Ourolepis	N	1657_LIB19645_LDI16964_GCCAAT_L008	KisampaPool_Mbuyuni_Wami	Ourolepis__Mbuyunipool__T6A4	2015-07-22	G. Turner, A. Shechonge	-6.25149	38.6875	21528472	126	73.81	89.17	4.69275	5.17628	N
Ourolepis	T6A5	Ourolepis	N	PRO1963_Plate1_F5_T6A5_ACTTAATCG-CGAGGTAAT	KisampaPool_Mbuyuni_Wami	Ourolepis__LowerWamiMbuyuni__T6A5	2015-07-22	G. Turner, A. Shechonge	-6.25149	38.6875	56763333	150	75.73	89.29	7.87347	8.82581	N
Ourolepis	T6A6	Ourolepis	N	1657_LIB19646_LDI16965_CAGATC_L008	KisampaPool_Mbuyuni_Wami	Ourolepis__Mbuyunipool__T6A6	2015-07-22	G. Turner, A. Shechonge	-6.25149	38.6875	25600254	126	73.46	89.03	5.56304	6.14589	N
Ourolepis	T6A7	Ourolepis	N	PRO1963_Plate1_G5_T6A7_ACCGAGGCG-CGGTCCGGC	KisampaPool_Mbuyuni_Wami	Ourolepis__LowerWamiMbuyuni__T6A7	2015-07-22	G. Turner, A. Shechonge	-6.25149	38.6875	65968383	150	79.96	91.92	10.896	12.0944	N
Ourolepis	T6B10	Ourolepis	N	1657_LIB19652_LDI16971_GTTTCG_L008	KisampaPool_Mbuyuni_Wami	Ourolepis__Mbuyunipool__T6B10	2015-07-22	G. Turner, A. Shechonge	-6.25149	38.6875	20776339	126	73.46	89.13	4.49985	4.97906	N
Ourolepis	T6B2	Ourolepis	N	1657_LIB19648_LDI16967_ACTTGA_L008	KisampaPool_Mbuyuni_Wami	Ourolepis__Mbuyunipool__T6B2	2015-07-22	G. Turner, A. Shechonge	-6.25149	38.6875	24850952	126	72.54	88.59	5.38782	5.96684	N
Ourolepis	T6B5	Ourolepis	N	1657_LIB19649_LDI16968_AGTCAA_L008	KisampaPool_Mbuyuni_Wami	Ourolepis__Mbuyunipool__T6B5	2015-07-22	G. Turner, A. Shechonge	-6.25149	38.6875	35323852	126	73.37	89.04	7.68224	8.49469	N
Ourolepis	T6B6	Ourolepis	N	1657_LIB19650_LDI16969_GTCCGC_L008	KisampaPool_Mbuyuni_Wami	Ourolepis__Mbuyunipool__T6B6	2015-07-22	G. Turner, A. Shechonge	-6.25149	38.6875	19251929	126	72.3	88.42	4.1913	4.62928	N
Ourolepis	T6B9	Ourolepis	N	1657_LIB19651_LDI16970_GTGGCC_L008	KisampaPool_Mbuyuni_Wami	Ourolepis__Mbuyunipool__T6B9	2015-07-22	G. Turner, A. Shechonge	-6.25149	38.6875	26332574	126	72.5	88.58	5.71517	6.32122	N
Ourolepis	14_1D9	Ourolepis	N	1657_LIB19636_LDI16955_TAGCTT_L007	WamiRiver	Ourolepis__WamiRiver__14_1D9	2014-01-23	G. Turner, B. Ngatunga	-6.23969	38.707	26474945	126	73.56	89.22	5.75375	6.35845	N
Ourolepis	Z1A10	Ourolepis	N	LIB27006_LDI23985_CTTGTA	ZanzibarSite2	Ourolepis__ZanzibarSite2__Z1A10	2016-10-03	G. Turner, A. Ford, J. Shepperson	-6.016	39.245	22417555	126	74.28	89.39	4.77722	5.2966	Y	ERR13333579
Ourolepis	Z1A9	Ourolepis	N	LIB27005_LDI23984_CAGATC	ZanzibarSite2	Ourolepis__ZanzibarSite2__Z1A9	2016-10-03	G. Turner, A. Ford, J. Shepperson	-6.016	39.245	24202159	126	75.19	89.45	5.12941	5.68513	Y	ERR13333578
Ourolepis	Z1E10	Ourolepis	N	LIB27017_LDI23996_GTAGAG	ZanzibarSite8	Ourolepis__ZanzibarSite8__Z1E10	2016-10-10	G. Turner, A. Ford, J. Shepperson	-5.95	39.2167	21213517	126	75.14	89.9	4.54508	5.02637	Y	ERR13333590
Ourolepis	Z1F2	Ourolepis	N	LIB27018_LDI23997_GTCCGC	ZanzibarSite8	Ourolepis__ZanzibarSite8__Z1F2	2016-10-10	G. Turner, A. Ford, J. Shepperson	-5.95	39.2167	24271140	126	75.29	89.82	5.23722	5.76742	Y	ERR13333591
Ourolepis	Z1D6	Ourolepis	N	LIB27011_LDI23990_TAGCTT	ZanzibarSite4	Ourolepis__ZanzibarSite4__Z1D6	2016-10-09	G. Turner, A. Ford, J. Shepperson	-5.249	39.776	23309044	126	74.39	89.13	4.93069	5.47073	Y	ERR13333584
Ourolepis	Z1D10	Ourolepis	N	LIB27014_LDI23993_AGTTCC	ZanzibarSite5	Ourolepis__ZanzibarSite5__Z1D10	2016-10-10	G. Turner, A. Ford, J. Shepperson	-5.1372	39.8069	21632680	126	74.3	89.31	4.59793	5.09841	Y	ERR13333587
Ourolepis	Z1D8	Ourolepis	N	LIB27013_LDI23992_AGTCAA	ZanzibarSite5	Ourolepis__ZanzibarSite5__Z1D8	2016-10-10	G. Turner, A. Ford, J. Shepperson	-5.1372	39.8069	10918659	126	74.73	89.42	2.32519	2.57397	Y	ERR13333586
Ourolepis	Z1E4	Ourolepis	N	LIB27015_LDI23994_ATGTCA	ZanzibarSite6	Ourolepis__ZanzibarSite6__Z1E4	2016-10-10	G. Turner, A. Ford, J. Shepperson	-5.1372	39.8069	22317069	126	75.1	89.84	4.796	5.29736	Y	ERR13333588
Ourolepis	Z1E5	Ourolepis	N	LIB27016_LDI23995_CCGTCC	ZanzibarSite6	Ourolepis__ZanzibarSite6__Z1E5	2016-10-10	G. Turner, A. Ford, J. Shepperson	-5.1372	39.8069	23798445	126	75.24	89.79	5.10228	5.63148	Y	ERR13333589

## Sheet: Table S2
Reference	P1	P2	P3	Dstatistic	Z-score	p-value	f_G	BBAA	ABBA	BABA	Dp
M. zebra	Agrahami	Oamphimelas	Oaureus	0.0631479	27.5985	0	0.0155669	1081990	165172	145550	0.0140891
M. zebra	Agrahami	Oamphimelas	Ochungruruensis	0.0277796	12.099	0	0.0128042	732832	179019	169341	0.00895123
M. zebra	Agrahami	Oamphimelas	Oesculentus	0.0675476	22.3808	0	0.0565564	428610	266138	232459	0.0363231
M. zebra	Oamphimelas	Agrahami	Ogirigan	0.0275931	11.106	0	0.00997938	834865	184910	174979	0.00831217
M. zebra	Oamphimelas	Agrahami	Ohunteri	0.0181463	7.51663	2.80886e-14	0.0102271	792070	166682	160741	0.00530687
M. zebra	Oamphimelas	Agrahami	Ojipe	0.0287891	11.2747	0	0.0100479	826753	188526	177975	0.00884221
M. zebra	Agrahami	Oamphimelas	Okaromo	0.00566094	2.00583	0.0224372	0.00346781	672622	179215	177197	0.00196106
M. zebra	Agrahami	Oamphimelas	OkorogweM	0.0599961	26.3697	0	0.0245152	761666	168837	149724	0.0176935
M. zebra	Agrahami	Oamphimelas	OkorogweN	0.0604707	26.4747	0	0.0239963	776340	169629	150284	0.0176465
M. zebra	Agrahami	Oamphimelas	Oleucostictus	0.100492	43.8764	0	0.0301733	810618	180749	147738	0.0289798
M. zebra	Agrahami	Oamphimelas	Omacrochir	0.00439571	1.59556	0.0552935	0.00271554	693568	177199	175648	0.0014822
M. zebra	Agrahami	Oamphimelas	Omalagarasi	0.0046011	1.67807	0.0466664	0.00257307	675884	181289	179628	0.00160204
M. zebra	Agrahami	Oamphimelas	Omossambicus	0.0694018	31.9115	0	0.0382062	776312	171479	149222	0.0202887
M. zebra	Agrahami	Oamphimelas	Omtera	0.00444356	1.83422	0.033311	0.00322029	674844	189453	187776	0.001594
M. zebra	Agrahami	Oamphimelas	Oniloticus	0.113874	50.03	0	0.0308929	960132	179992	143190	0.0286773
M. zebra	Agrahami	Oamphimelas	Oplacidus_placidus	0.0588592	26.8696	0	0.0245175	754291	174966	155514	0.0179319
M. zebra	Agrahami	Oamphimelas	Oplacidus_rovumae	0.0651795	32.8092	0	0.0259255	781227	178245	156431	0.0195483
M. zebra	Oamphimelas	Agrahami	Orukwaensis	0.00640565	2.4161	0.00784395	0.00356569	683344	192034	189589	0.00229585
M. zebra	Agrahami	Oamphimelas	Oshiranus	0.0559098	27.1732	0	0.0229733	761912	180049	160982	0.0172874
M. zebra	Agrahami	Oamphimelas	Oshiranuschilwae	0.0545206	24.0384	0	0.0178768	739448	170202	152603	0.0165676
M. zebra	Agrahami	Oamphimelas	Ospilurus	0.0700805	26.1673	0	0.0225184	972207	175048	152120	0.0176454
M. zebra	Agrahami	Oamphimelas	Osquam_kar_chambo	0.00678919	2.83844	0.00226672	0.00376707	716949	181553	179105	0.0022717
M. zebra	Agrahami	Oamphimelas	Otanganicae	0.0608593	29.1586	0	0.0499227	735725	173623	153702	0.0187395
M. zebra	Agrahami	Oamphimelas	Ourolepis	0.0657481	33.5572	0	0.0274601	772274	180296	158051	0.0200293
M. zebra	Agrahami	Oamphimelas	Ovariabilis	0.00960878	3.47098	0.00025928	0.00573404	695476	183222	179735	0.00329449
M. zebra	Agrahami	Ochungruruensis	Oaureus	0.0384639	10.9246	0	0.0137939	596962	234728	217339	0.0165763
M. zebra	Agrahami	Oesculentus	Oaureus	0.107271	37.8367	0	0.0310957	917252	204812	165128	0.0308299
M. zebra	Ogirigan	Agrahami	Oaureus	0.0188034	6.8876	2.83717e-12	0.00792689	570323	275961	265774	0.00916049
M. zebra	Ohunteri	Agrahami	Oaureus	0.0161447	6.21183	2.6186e-10	0.00627971	547339	248148	240263	0.00761284
M. zebra	Ojipe	Agrahami	Oaureus	0.0244476	8.52528	0	0.0101998	581112	275115	261984	0.0117429
M. zebra	Agrahami	Okaromo	Oaureus	0.0485452	16.0562	0	0.0156249	634074	211238	191679	0.0188613
M. zebra	Agrahami	OkorogweM	Oaureus	0.0469356	12.8928	0	0.0171957	541066	239262	217809	0.021493
M. zebra	Agrahami	OkorogweN	Oaureus	0.084036	18.4932	0	0.0323993	530735	260978	220515	0.0399742
M. zebra	Agrahami	Oleucostictus	Oaureus	0.180028	54.4412	0	0.0771134	499229	318639	221414	0.0935502
M. zebra	Agrahami	Omacrochir	Oaureus	0.0449535	14.1107	0	0.0149682	622337	218659	199846	0.0180748
M. zebra	Agrahami	Omalagarasi	Oaureus	0.0465836	15.4368	0	0.0151669	639252	213820	194786	0.0181647
M. zebra	Agrahami	Omossambicus	Oaureus	0.0621427	11.5259	0	0.0235607	536048	253360	223713	0.029263
M. zebra	Agrahami	Omtera	Oaureus	0.0594577	21.8845	0	0.0198338	655854	223485	198400	0.0232756
M. zebra	Oaureus	Oniloticus	Agrahami	0.210434	42.8385	0	0.0597877	543094	362558	236497	0.110372
M. zebra	Agrahami	Oplacidus_placidus	Oaureus	0.0381464	9.19385	0	0.0140272	564043	239760	222140	0.0171744
M. zebra	Agrahami	Oplacidus_rovumae	Oaureus	0.0263498	8.30759	0	0.00990337	562147	251332	238427	0.0122682
M. zebra	Agrahami	Orukwaensis	Oaureus	0.0466427	17.0233	0	0.0157871	656853	224082	204110	0.0184066
M. zebra	Agrahami	Oshiranus	Oaureus	0.022503	6.92788	2.13607e-12	0.00819067	579239	242037	231383	0.010121
M. zebra	Agrahami	Oshiranuschilwae	Oaureus	0.0339	8.37187	0	0.0124191	552867	232508	217261	0.0152069
M. zebra	Oaureus	Ospilurus	Agrahami	0.185682	38.0808	0	0.0547062	509303	364949	250644	0.101614
M. zebra	Agrahami	Osquam_kar_chambo	Oaureus	0.0281628	10.9162	0	0.00955652	625814	226658	214241	0.0116404
M. zebra	Agrahami	Otanganicae	Oaureus	0.0436703	15.1346	0	0.0149838	563833	225256	206405	0.0189363
M. zebra	Agrahami	Ourolepis	Oaureus	0.0436234	13.8581	0	0.0162167	565498	250686	229729	0.020037
M. zebra	Ovariabilis	Agrahami	Oaureus	0.0126318	4.58936	2.22299e-06	0.00427719	642008	218102	212661	0.00507191
M. zebra	Agrahami	Oesculentus	Ochungruruensis	0.0441993	15.0749	0	0.0244289	574294	220397	201738	0.0187259
M. zebra	Ogirigan	Ochungruruensis	Agrahami	0.149398	44.4267	0	0.0472002	329330	333004	246437	0.0952572
M. zebra	Ohunteri	Ochungruruensis	Agrahami	0.137361	44.3353	0	0.0405874	298799	300588	227983	0.087754
M. zebra	Ojipe	Ochungruruensis	Agrahami	0.128025	32.9527	0	0.0410364	329652	329311	254561	0.081826
M. zebra	Ochungruruensis	Okaromo	Agrahami	0.159713	43.7205	0	0.0376415	392111	236589	171424	0.0814436
M. zebra	OkorogweM	Ochungruruensis	Agrahami	0.121968	36.1912	0	0.0298804	403944	244845	191611	0.0633436
M. zebra	OkorogweN	Ochungruruensis	Agrahami	0.14802	39.5686	0	0.0373624	401146	260327	193197	0.0785449
M. zebra	Ochungruruensis	Agrahami	Oleucostictus	0.0327086	10.4621	0	0.0147255	359774	258311	241949	0.0190248
M. zebra	Ochungruruensis	Omacrochir	Agrahami	0.10959	28.8613	0	0.0252396	435227	222017	178161	0.0524967
M. zebra	Ochungruruensis	Omalagarasi	Agrahami	0.16108	43.7844	0	0.0379691	409881	237508	171607	0.0804656
M. zebra	Omossambicus	Ochungruruensis	Agrahami	0.150635	42.2049	0	0.0366576	406551	252438	186342	0.0781895
M. zebra	Ochungruruensis	Omtera	Agrahami	0.172631	49.8471	0	0.0445607	387482	264290	186474	0.0928319
M. zebra	Agrahami	Ochungruruensis	Oniloticus	0.0152377	5.48357	2.08413e-08	0.00612131	488468	240871	233641	0.00750794
M. zebra	Oplacidus_placidus	Ochungruruensis	Agrahami	0.105525	33.7411	0	0.0208504	637258	193789	156793	0.0374514
M. zebra	Oplacidus_rovumae	Ochungruruensis	Agrahami	0.151117	51.913	0	0.0317451	609805	222335	163959	0.0586046
M. zebra	Ochungruruensis	Orukwaensis	Agrahami	0.165915	50.5713	0	0.0419242	414307	257204	184002	0.085565
M. zebra	Oshiranus	Ochungruruensis	Agrahami	0.10175	38.7824	0	0.01892	697533	185878	151546	0.0331724
M. zebra	Oshiranuschilwae	Ochungruruensis	Agrahami	0.104746	30.4128	0	0.0197938	663366	181816	147339	0.0347368
M. zebra	Agrahami	Ochungruruensis	Ospilurus	0.00654134	2.15013	0.0157725	0.00303374	499410	239601	236487	0.00319222
M. zebra	Ochungruruensis	Osquam_kar_chambo	Agrahami	0.0818558	28.4484	0	0.0165919	577407	195068	165549	0.0314693
M. zebra	Otanganicae	Ochungruruensis	Agrahami	0.0439686	13.1994	0	0.0118553	295138	246962	226159	0.0270781
M. zebra	Ourolepis	Ochungruruensis	Agrahami	0.110439	38.0431	0	0.0259275	489365	237462	190228	0.0515062
M. zebra	Ochungruruensis	Ovariabilis	Agrahami	0.103564	31.7087	0	0.026297	399498	245308	199266	0.0545475
M. zebra	Agrahami	Oesculentus	Ogirigan	0.0156748	5.0704	1.98492e-07	0.00680297	672966	219554	212777	0.00613138
M. zebra	Agrahami	Oesculentus	Ohunteri	0.00719713	2.6147	0.00446525	0.00483871	633577	196699	193888	0.00274468
M. zebra	Agrahami	Oesculentus	Ojipe	0.0359081	9.79745	0	0.0152793	663281	231181	215154	0.0144437
M. zebra	Agrahami	Oesculentus	Okaromo	0.0321306	8.77597	0	0.0238388	516160	225325	211296	0.0147243
M. zebra	Agrahami	Oesculentus	OkorogweM	0.0682068	23.3728	0	0.0329048	600800	202921	177007	0.0264232
M. zebra	Agrahami	Oesculentus	OkorogweN	0.0710003	24.4668	0	0.033266	615227	204447	177340	0.0271882
M. zebra	Agrahami	Oesculentus	Oleucostictus	0.135596	49.1649	0	0.0483674	643675	223573	170182	0.0514647
M. zebra	Agrahami	Oesculentus	Omacrochir	0.020991	6.23072	2.32141e-10	0.0155969	537327	219111	210102	0.00932088
M. zebra	Agrahami	Oesculentus	Omalagarasi	0.0404263	10.7967	0	0.0275969	518667	231626	213626	0.0186738
M. zebra	Agrahami	Oesculentus	Omossambicus	0.081663	30.3543	0	0.0533079	614202	207979	176576	0.0314421
M. zebra	Agrahami	Oesculentus	Omtera	0.0937237	23.4747	0	0.0852454	511570	261653	216809	0.0452955
M. zebra	Agrahami	Oesculentus	Oniloticus	0.131042	49.5951	0	0.0418747	795568	217002	166718	0.0426393
M. zebra	Agrahami	Oesculentus	Oplacidus_placidus	0.0743878	29.0146	0	0.037003	593582	214226	184561	0.0298931
M. zebra	Agrahami	Oesculentus	Oplacidus_rovumae	0.0790117	34.0273	0	0.0375814	619304	217521	185664	0.0311563
M. zebra	Agrahami	Oesculentus	Orukwaensis	0.0561656	15.3383	0	0.0387543	523739	251439	224697	0.0267453
M. zebra	Agrahami	Oesculentus	Oshiranus	0.0701558	29.9196	0	0.0345991	601254	220575	191655	0.0285352
M. zebra	Agrahami	Oesculentus	Oshiranuschilwae	0.0735067	27.3219	0	0.0287172	580946	209048	180420	0.0295008
M. zebra	Agrahami	Oesculentus	Ospilurus	0.0923883	30.1236	0	0.034566	809522	211188	175466	0.0298635
M. zebra	Agrahami	Oesculentus	Osquam_kar_chambo	0.0188576	6.66776	1.29866e-11	0.012636	560281	223177	214915	0.00827546
M. zebra	Agrahami	Oesculentus	Otanganicae	0.0982652	37.3749	0	0.0967585	570935	218137	179102	0.0403182
M. zebra	Agrahami	Oesculentus	Ourolepis	0.0881423	40.3369	0	0.0440638	608201	221708	185791	0.0353618
M. zebra	Agrahami	Oesculentus	Ovariabilis	0.0782738	20.5596	0	0.0579974	535073	245901	210200	0.0360189
M. zebra	Ogirigan	Ohunteri	Agrahami	0.0277029	11.9378	0	0.00651124	632179	220271	208396	0.0111939
M. zebra	Ogirigan	Ojipe	Agrahami	0.0299924	10.9685	0	0.00650501	881063	207107	195045	0.00939983
M. zebra	Ogirigan	Okaromo	Agrahami	0.260272	63.4352	0	0.0830126	286263	366643	215204	0.174447
M. zebra	Ogirigan	OkorogweM	Agrahami	0.0668545	22.0586	0	0.0177426	447449	257879	225559	0.0347196
M. zebra	Ogirigan	OkorogweN	Agrahami	0.0369274	10.6764	0	0.0102268	432834	261822	243174	0.0198842
M. zebra	Ogirigan	Agrahami	Oleucostictus	0.157621	51.3092	0	0.0775649	356113	340712	247930	0.0982075
M. zebra	Ogirigan	Omacrochir	Agrahami	0.222732	52.7403	0	0.071162	293641	357705	227386	0.148303
M. zebra	Ogirigan	Omalagarasi	Agrahami	0.258125	61.8364	0	0.0833286	288522	371381	218991	0.173388
M. zebra	Ogirigan	Omossambicus	Agrahami	0.0362253	13.062	0	0.0109504	338787	287113	267039	0.0224808
M. zebra	Ogirigan	Omtera	Agrahami	0.269339	72.8216	0	0.0894863	300314	388062	223378	0.180623
M. zebra	Ogirigan	Agrahami	Oniloticus	0.0729708	27.5755	0	0.0334077	474056	305197	263685	0.0398029
M. zebra	Ogirigan	Oplacidus_placidus	Agrahami	0.0880661	27.8988	0	0.0268511	343145	303661	254505	0.0545383
M. zebra	Ogirigan	Oplacidus_rovumae	Agrahami	0.0486469	17.309	0	0.0150908	348737	305546	277197	0.0304344
M. zebra	Ogirigan	Orukwaensis	Agrahami	0.25919	69.8835	0	0.0869613	300859	388681	228670	0.174264
M. zebra	Ogirigan	Oshiranus	Agrahami	0.0907573	31.1055	0	0.0279624	346634	315317	262845	0.056739
M. zebra	Ogirigan	Oshiranuschilwae	Agrahami	0.0909611	26.6351	0	0.0274739	338765	295973	246618	0.0559989
M. zebra	Ogirigan	Agrahami	Ospilurus	0.0352844	11.7855	0	0.0192815	475294	297273	277010	0.0193059
M. zebra	Ogirigan	Osquam_kar_chambo	Agrahami	0.193469	57.7944	0	0.0621544	306548	359441	242906	0.128216
M. zebra	Ogirigan	Otanganicae	Agrahami	0.11188	35.3068	0	0.0357109	271452	325116	259689	0.0764105
M. zebra	Ogirigan	Ourolepis	Agrahami	0.0714922	26.7378	0	0.0214469	368217	300365	260283	0.0431516
M. zebra	Ogirigan	Ovariabilis	Agrahami	0.21286	57.8712	0	0.0717394	284915	376876	244590	0.14595
M. zebra	Ojipe	Ohunteri	Agrahami	0.000816688	0.269717	0.393689	0.000175871	776864	195269	194950	0.000273331
M. zebra	Ohunteri	Okaromo	Agrahami	0.255519	68.4266	0	0.0766201	260342	335158	198737	0.171764
M. zebra	Ohunteri	OkorogweM	Agrahami	0.0429091	16.0429	0	0.0109455	368592	236532	217068	0.0236733
M. zebra	Ohunteri	OkorogweN	Agrahami	0.0132663	4.0711	2.33962e-05	0.00351229	363504	238660	232410	0.00748885
M. zebra	Ohunteri	Agrahami	Oleucostictus	0.132952	46.1997	0	0.0613902	328283	301518	230752	0.0822332
M. zebra	Ohunteri	Omacrochir	Agrahami	0.215897	55.5535	0	0.0648687	266310	326311	210430	0.144301
M. zebra	Ohunteri	Omalagarasi	Agrahami	0.253402	66.1975	0	0.0769995	262761	339571	202268	0.170648
M. zebra	Ohunteri	Omossambicus	Agrahami	0.0149907	5.88636	1.97398e-09	0.00424071	305114	256829	249243	0.00935174
M. zebra	Ohunteri	Omtera	Agrahami	0.264102	75.8224	0	0.0831096	268741	357037	207849	0.178963
M. zebra	Ohunteri	Agrahami	Oniloticus	0.0440944	17.4587	0	0.0187445	443087	266358	243860	0.0236
M. zebra	Ohunteri	Oplacidus_placidus	Agrahami	0.0712697	25.116	0	0.020208	311636	271295	235197	0.0441227
M. zebra	Ohunteri	Oplacidus_rovumae	Agrahami	0.0300067	11.6721	0	0.00862767	317276	271294	255487	0.0187274
M. zebra	Ohunteri	Orukwaensis	Agrahami	0.254295	74.9881	0	0.080665	271959	356974	212229	0.172077
M. zebra	Ohunteri	Oshiranus	Agrahami	0.0750847	27.7424	0	0.0214825	315003	281441	242129	0.0468796
M. zebra	Ohunteri	Oshiranuschilwae	Agrahami	0.0742748	23.8817	0	0.0209408	308013	265672	228935	0.0457713
M. zebra	Ohunteri	Agrahami	Ospilurus	0.0318811	11.3823	0	0.016137	451748	266358	249900	0.017002
M. zebra	Ohunteri	Osquam_kar_chambo	Agrahami	0.18555	61.7021	0	0.0559032	277641	326432	224252	0.123357
M. zebra	Ohunteri	Otanganicae	Agrahami	0.0966548	34.2115	0	0.028993	247544	293923	242113	0.0661196
M. zebra	Ohunteri	Ourolepis	Agrahami	0.0532102	22.1349	0	0.0147912	336092	266589	239652	0.031979
M. zebra	Ohunteri	Ovariabilis	Agrahami	0.205722	58.7162	0	0.0653935	259232	344977	227256	0.141583
M. zebra	Ojipe	Okaromo	Agrahami	0.239167	52.5064	0	0.0771073	289050	361958	222238	0.160001
M. zebra	Ojipe	OkorogweM	Agrahami	0.0418031	11.7736	0	0.0114492	431179	258191	237471	0.0223555
M. zebra	Ojipe	OkorogweN	Agrahami	0.0135222	3.45829	0.000271804	0.00384391	422943	260817	253857	0.00742307
M. zebra	Ojipe	Agrahami	Oleucostictus	0.158743	47.6602	0	0.0776307	366169	338707	245904	0.0976072
M. zebra	Ojipe	Omacrochir	Agrahami	0.20125	43.1706	0	0.0651559	294998	353734	235209	0.134087
M. zebra	Ojipe	Omalagarasi	Agrahami	0.237081	50.7335	0	0.0774277	290902	366895	226268	0.159069
M. zebra	Ojipe	Omossambicus	Agrahami	0.0148791	4.57963	2.32905e-06	0.00457819	339076	284390	276051	0.00927053
M. zebra	Ojipe	Omtera	Agrahami	0.249903	62.6588	0	0.0836121	304657	382119	229319	0.166795
M. zebra	Ojipe	Agrahami	Oniloticus	0.0993557	33.2323	0	0.0441581	487501	306542	251134	0.053013
M. zebra	Ojipe	Oplacidus_placidus	Agrahami	0.0661737	17.7226	0	0.0205287	342369	300799	263460	0.0411845
M. zebra	Ojipe	Oplacidus_rovumae	Agrahami	0.0276178	8.60848	0	0.00872372	347339	302907	286625	0.0173791
M. zebra	Ojipe	Orukwaensis	Agrahami	0.238807	57.4687	0	0.0810233	303691	383850	235859	0.160267
M. zebra	Ojipe	Oshiranus	Agrahami	0.0691088	20.4082	0	0.0216727	346052	312398	272010	0.0434065
M. zebra	Ojipe	Oshiranuschilwae	Agrahami	0.0694708	17.8117	0	0.0213358	338013	293136	255053	0.0429733
M. zebra	Ojipe	Agrahami	Ospilurus	0.0431344	13.5864	0	0.0232604	486699	296824	272276	0.0232506
M. zebra	Ojipe	Osquam_kar_chambo	Agrahami	0.172188	46.8685	0	0.0561544	307216	355836	251296	0.114333
M. zebra	Ojipe	Otanganicae	Agrahami	0.0914145	25.1199	0	0.0295911	272922	321516	267657	0.0624746
M. zebra	Ojipe	Ourolepis	Agrahami	0.0492937	15.7915	0	0.015083	366305	297945	269951	0.0299657
M. zebra	Ojipe	Ovariabilis	Agrahami	0.19307	47.3072	0	0.0657679	287963	372084	251658	0.132089
M. zebra	OkorogweM	Okaromo	Agrahami	0.241943	60.2535	0	0.0665219	266914	302480	184628	0.156298
M. zebra	OkorogweN	Okaromo	Agrahami	0.261477	61.9439	0	0.0736932	266326	317553	185910	0.171012
M. zebra	Agrahami	Okaromo	Oleucostictus	0.0212503	6.71209	9.59255e-12	0.00888714	386507	230428	220838	0.011447
M. zebra	Omacrochir	Okaromo	Agrahami	0.0657687	20.3071	0	0.0126744	466439	173121	151754	0.0270019
M. zebra	Okaromo	Omalagarasi	Agrahami	0.00181024	0.666387	0.252582	0.000307142	539218	141345	140834	0.000622111
M. zebra	Omossambicus	Okaromo	Agrahami	0.264095	61.0736	0	0.0730727	276831	313542	182531	0.169505
M. zebra	Okaromo	Omtera	Agrahami	0.0343266	9.14544	0	0.00707132	479650	178253	166421	0.0143536
M. zebra	Agrahami	Okaromo	Oniloticus	0.0519925	19.0045	0	0.0188388	520779	224090	201939	0.0233955
M. zebra	Oplacidus_placidus	Okaromo	Agrahami	0.2238	60.4541	0	0.0578631	322473	279208	177089	0.131129
M. zebra	Oplacidus_rovumae	Okaromo	Agrahami	0.252535	73.8974	0	0.0676293	309050	306507	182912	0.15479
M. zebra	Okaromo	Orukwaensis	Agrahami	0.023114	8.00134	6.66134e-16	0.00436226	538986	161465	154169	0.00853713
M. zebra	Oshiranus	Okaromo	Agrahami	0.218126	66.4663	0	0.0553205	338910	278641	178850	0.125302
M. zebra	Oshiranuschilwae	Okaromo	Agrahami	0.220912	55.6553	0	0.0568648	317114	272110	173639	0.129081
M. zebra	Agrahami	Okaromo	Ospilurus	0.0253981	7.93418	1.11022e-15	0.0106666	534424	218929	208084	0.01128
M. zebra	Osquam_kar_chambo	Okaromo	Agrahami	0.100278	34.5387	0	0.0206736	455344	197402	161420	0.0441949
M. zebra	Otanganicae	Okaromo	Agrahami	0.197374	48.3486	0	0.0491381	304350	260293	174480	0.116101
M. zebra	Ourolepis	Okaromo	Agrahami	0.224815	63.3043	0	0.0622791	283782	307093	194359	0.143567
M. zebra	Ovariabilis	Okaromo	Agrahami	0.0573043	19.5385	0	0.0110287	514061	171910	153276	0.0222032
M. zebra	OkorogweN	OkorogweM	Agrahami	0.0540794	13.8725	0	0.00757921	804624	132147	118588	0.0128478
M. zebra	OkorogweM	Agrahami	Oleucostictus	0.039589	12.3324	0	0.0182673	312716	265451	245233	0.0245543
M. zebra	OkorogweM	Omacrochir	Agrahami	0.199621	47.8355	0	0.0544741	280080	290969	194132	0.126554
M. zebra	OkorogweM	Omalagarasi	Agrahami	0.240439	58.9056	0	0.0669025	269346	306374	187603	0.155597
M. zebra	Omossambicus	OkorogweM	Agrahami	0.031733	11.4004	0	0.00696829	420620	202864	190385	0.0153329
M. zebra	OkorogweM	Omtera	Agrahami	0.251863	68.5418	0	0.0730581	272517	324272	193791	0.165045
M. zebra	Agrahami	OkorogweM	Oniloticus	0.0361378	12.4388	0	0.0149962	433896	251989	234411	0.0191004
M. zebra	OkorogweM	Oplacidus_placidus	Agrahami	0.0427449	13.7354	0	0.00917901	482913	199276	182938	0.0188851
M. zebra	Oplacidus_rovumae	OkorogweM	Agrahami	0.0102342	3.60338	0.000157052	0.00219071	506823	197466	193465	0.00445668
M. zebra	OkorogweM	Orukwaensis	Agrahami	0.239413	65.2146	0	0.0705018	270584	325898	199993	0.158078
M. zebra	OkorogweM	Oshiranus	Agrahami	0.0492654	17.4573	0	0.0107836	483606	209327	189670	0.0222716
M. zebra	OkorogweM	Oshiranuschilwae	Agrahami	0.0485211	14.7979	0	0.0102311	489560	193284	175396	0.0208427
M. zebra	Agrahami	OkorogweM	Ospilurus	0.0436894	13.8361	0	0.0210962	442769	255946	234518	0.022961
M. zebra	OkorogweM	Osquam_kar_chambo	Agrahami	0.168521	52.4372	0	0.0455266	302490	287312	204441	0.10434
M. zebra	OkorogweM	Otanganicae	Agrahami	0.0685368	21.8882	0	0.018239	268196	253014	220557	0.0437563
M. zebra	OkorogweM	Ourolepis	Agrahami	0.0195374	8.13933	2.22045e-16	0.00376232	572018	178176	171347	0.00741041
M. zebra	OkorogweM	Ovariabilis	Agrahami	0.189175	51.1829	0	0.0553286	266250	311651	212496	0.12545
M. zebra	OkorogweN	Agrahami	Oleucostictus	0.0405494	12.4534	0	0.0193548	309001	275340	253881	0.0256006
M. zebra	OkorogweN	Omacrochir	Agrahami	0.220487	49.991	0	0.0616694	279282	305980	195426	0.141611
M. zebra	OkorogweN	Omalagarasi	Agrahami	0.259639	61.384	0	0.0740085	268758	321308	188851	0.170053
M. zebra	OkorogweN	Omossambicus	Agrahami	0.00306078	0.835901	0.201605	0.000698425	417347	205600	204345	0.001517
M. zebra	OkorogweN	Omtera	Agrahami	0.27034	70.1058	0	0.0802147	271951	339418	194956	0.179161
M. zebra	Agrahami	OkorogweN	Oniloticus	0.12378	20.6226	0	0.0562884	419845	299969	233888	0.0692889
M. zebra	OkorogweN	Oplacidus_placidus	Agrahami	0.0750409	19.6648	0	0.0167539	478183	215288	185232	0.034205
M. zebra	OkorogweN	Oplacidus_rovumae	Agrahami	0.0238955	7.10592	5.97633e-13	0.00530349	503672	209076	199318	0.0106988
M. zebra	OkorogweN	Orukwaensis	Agrahami	0.258172	66.9481	0	0.0776913	270266	340927	201013	0.172264
M. zebra	OkorogweN	Oshiranus	Agrahami	0.080018	24.6209	0	0.0181829	478807	225427	192024	0.0372694
M. zebra	OkorogweN	Oshiranuschilwae	Agrahami	0.0808586	19.9914	0	0.0177235	484887	208793	177554	0.035856
M. zebra	Agrahami	OkorogweN	Ospilurus	0.0810297	18.2628	0	0.041224	432713	279474	237577	0.0441131
M. zebra	OkorogweN	Osquam_kar_chambo	Agrahami	0.190537	54.3416	0	0.0527987	301756	302557	205713	0.119557
M. zebra	OkorogweN	Otanganicae	Agrahami	0.0946408	26.2061	0	0.0257213	268096	266858	220714	0.0610639
M. zebra	OkorogweN	Ourolepis	Agrahami	0.0559916	18.147	0	0.011271	567310	194468	173845	0.022042
M. zebra	OkorogweN	Ovariabilis	Agrahami	0.208741	53.9077	0	0.0624382	265706	326378	213652	0.139904
M. zebra	Omacrochir	Agrahami	Oleucostictus	0.00234753	0.721146	0.23541	0.00100114	378476	233880	232785	0.00129564
M. zebra	Agrahami	Omalagarasi	Oleucostictus	0.0159486	5.17308	1.15133e-07	0.00673216	391022	231640	224367	0.00858648
M. zebra	Omossambicus	Agrahami	Oleucostictus	0.0639929	19.6531	0	0.0296572	312662	277901	244473	0.0400318
M. zebra	Agrahami	Omtera	Oleucostictus	0.0152219	5.3982	3.36569e-08	0.00649244	408242	236044	228965	0.00810649
M. zebra	Agrahami	Oleucostictus	Oniloticus	0.376017	85.9749	0	0.211054	359906	456739	207117	0.243828
M. zebra	Oplacidus_placidus	Agrahami	Oleucostictus	0.0455655	14.2131	0	0.02089	331576	267594	244270	0.0276534
M. zebra	Oplacidus_rovumae	Agrahami	Oleucostictus	0.0561598	20.881	0	0.0256002	328814	285388	255038	0.0349156
M. zebra	Orukwaensis	Agrahami	Oleucostictus	0.00109915	0.376338	0.353333	0.000472415	410841	236072	235554	0.000586991
M. zebra	Oshiranus	Agrahami	Oleucostictus	0.0494657	17.6053	0	0.0219624	342121	274742	248842	0.0299178
M. zebra	Oshiranuschilwae	Agrahami	Oleucostictus	0.0468471	14.3359	0	0.0214438	325781	261784	238354	0.0283684
M. zebra	Agrahami	Oleucostictus	Ospilurus	0.201482	56.6285	0	0.115063	395512	352248	234108	0.120322
M. zebra	Osquam_kar_chambo	Agrahami	Oleucostictus	0.0213035	7.87506	1.66533e-15	0.008982	381155	249994	239564	0.0119787
M. zebra	Otanganicae	Agrahami	Oleucostictus	0.0147306	4.64914	1.66664e-06	0.00657394	328230	248292	241083	0.00881722
M. zebra	Ourolepis	Agrahami	Oleucostictus	0.0295361	10.4006	0	0.0136391	329952	274907	259133	0.0182571
M. zebra	Ovariabilis	Agrahami	Oleucostictus	0.0343837	11.4938	0	0.0146964	394376	247589	231129	0.0188525
M. zebra	Omacrochir	Omalagarasi	Agrahami	0.067945	21.9859	0	0.0128594	501416	170792	149060	0.0264615
M. zebra	Omossambicus	Omacrochir	Agrahami	0.231071	51.696	0	0.0609901	320044	292266	182550	0.138032
M. zebra	Omacrochir	Omtera	Agrahami	0.0897303	25.0448	0	0.019775	457911	204073	170466	0.0403712
M. zebra	Agrahami	Omacrochir	Oniloticus	0.0330682	11.042	0	0.012342	511285	227847	213261	0.0153151
M. zebra	Oplacidus_placidus	Omacrochir	Agrahami	0.181691	46.2672	0	0.04568	358187	263080	182180	0.100691
M. zebra	Oplacidus_rovumae	Omacrochir	Agrahami	0.211289	58.2858	0	0.0556845	334359	292821	190665	0.124909
M. zebra	Omacrochir	Orukwaensis	Agrahami	0.0823557	27.2488	0	0.0170435	506288	190372	161401	0.0337633
M. zebra	Oshiranus	Omacrochir	Agrahami	0.17372	50.5315	0	0.0432403	370055	264509	186210	0.0953965
M. zebra	Oshiranuschilwae	Omacrochir	Agrahami	0.177343	41.6827	0	0.0447783	346187	258331	180507	0.0991357
M. zebra	Agrahami	Omacrochir	Ospilurus	0.0162487	4.83435	6.67891e-07	0.00704414	523906	225021	217826	0.00744244
M. zebra	Osquam_kar_chambo	Omacrochir	Agrahami	0.0409892	16.1213	0	0.0081931	512244	181669	167363	0.0166102
M. zebra	Otanganicae	Omacrochir	Agrahami	0.143595	31.6976	0	0.0368382	300553	256994	192455	0.0860518
M. zebra	Ourolepis	Omacrochir	Agrahami	0.182829	49.0754	0	0.0501303	300916	294807	203671	0.114006
M. zebra	Omacrochir	Ovariabilis	Agrahami	0.00678449	1.91953	0.0274589	0.00142766	485849	180717	178282	0.00288218
M. zebra	Omossambicus	Omalagarasi	Agrahami	0.262497	60.3444	0	0.0733642	280988	316949	185150	0.168307
M. zebra	Omalagarasi	Omtera	Agrahami	0.0347765	9.33822	0	0.00679166	558972	169430	158042	0.0128468
M. zebra	Agrahami	Omalagarasi	Oniloticus	0.0476268	17.3756	0	0.0174625	525778	225983	205436	0.0214658
M. zebra	Oplacidus_placidus	Omalagarasi	Agrahami	0.223082	59.1871	0	0.0581427	329729	281894	179063	0.130053
M. zebra	Oplacidus_rovumae	Omalagarasi	Agrahami	0.251478	72.5181	0	0.0679575	314695	310005	185417	0.15379
M. zebra	Omalagarasi	Orukwaensis	Agrahami	0.024571	9.04994	0	0.00416079	669409	145553	138572	0.00732119
M. zebra	Oshiranus	Omalagarasi	Agrahami	0.217447	65.6002	0	0.0555828	347419	281324	180830	0.124132
M. zebra	Oshiranuschilwae	Omalagarasi	Agrahami	0.220433	53.771	0	0.0572872	323648	275289	175844	0.128352
M. zebra	Agrahami	Omalagarasi	Ospilurus	0.019885	6.13388	4.28817e-10	0.00841064	539805	220148	211563	0.0088367
M. zebra	Osquam_kar_chambo	Omalagarasi	Agrahami	0.102391	35.6588	0	0.0209049	485282	196195	159749	0.0433249
M. zebra	Otanganicae	Omalagarasi	Agrahami	0.196534	47.2414	0	0.0494675	309000	263383	176861	0.115479
M. zebra	Ourolepis	Omalagarasi	Agrahami	0.223161	62.4155	0	0.0624977	287148	310797	197389	0.142592
M. zebra	Ovariabilis	Omalagarasi	Agrahami	0.0646992	21.9732	0	0.0113567	625158	158344	139099	0.0208595
M. zebra	Omossambicus	Omtera	Agrahami	0.272155	69.5518	0	0.0795832	279978	336184	192343	0.17791
M. zebra	Agrahami	Omossambicus	Oniloticus	0.00138675	0.484657	0.31396	0.000575479	433305	246213	245531	0.000737258
M. zebra	Omossambicus	Oplacidus_placidus	Agrahami	0.0783282	24.5571	0	0.0160509	511037	198707	169840	0.0328189
M. zebra	Omossambicus	Oplacidus_rovumae	Agrahami	0.0203799	7.22949	2.42362e-13	0.00446654	473465	206415	198170	0.00939013
M. zebra	Omossambicus	Orukwaensis	Agrahami	0.260848	67.3899	0	0.0770748	282310	336458	197243	0.170604
M. zebra	Omossambicus	Oshiranus	Agrahami	0.0786992	26.1551	0	0.0173823	464439	219558	187522	0.0367588
M. zebra	Omossambicus	Oshiranuschilwae	Agrahami	0.0801749	21.5917	0	0.0171193	465075	203973	173694	0.0359291
M. zebra	Omossambicus	Agrahami	Ospilurus	0.00161519	0.524126	0.300095	0.000779849	443596	247003	246206	0.000850764
M. zebra	Omossambicus	Osquam_kar_chambo	Agrahami	0.195807	57.0514	0	0.0519727	330938	292145	196471	0.116739
M. zebra	Omossambicus	Otanganicae	Agrahami	0.094081	30.1992	0	0.025135	275949	263029	217793	0.059775
M. zebra	Omossambicus	Ourolepis	Agrahami	0.049836	20.3326	0	0.010516	480962	203360	184053	0.0222335
M. zebra	Omossambicus	Ovariabilis	Agrahami	0.210033	53.4212	0	0.061783	276691	322475	210527	0.13826
M. zebra	Agrahami	Omtera	Oniloticus	0.054894	22.1615	0	0.0204909	542992	233870	209530	0.0246758
M. zebra	Oplacidus_placidus	Omtera	Agrahami	0.232934	66.3913	0	0.0645941	321075	304084	189185	0.141094
M. zebra	Oplacidus_rovumae	Omtera	Agrahami	0.260866	80.5278	0	0.0744719	311405	332098	194680	0.163947
M. zebra	Orukwaensis	Omtera	Agrahami	0.0124394	3.42847	0.000303492	0.00260776	586937	178017	173643	0.00466015
M. zebra	Oshiranus	Omtera	Agrahami	0.227317	72.6649	0	0.0621964	337106	305752	192492	0.135584
M. zebra	Oshiranuschilwae	Omtera	Agrahami	0.230275	61.98	0	0.0634075	316184	295626	184959	0.138895
M. zebra	Agrahami	Omtera	Ospilurus	0.0359651	12.6817	0	0.0155457	555415	230513	214508	0.015998
M. zebra	Osquam_kar_chambo	Omtera	Agrahami	0.119878	41.612	0	0.0278788	447437	228696	179735	0.0572063
M. zebra	Otanganicae	Omtera	Agrahami	0.20715	53.6463	0	0.055791	301063	286189	187967	0.126702
M. zebra	Ourolepis	Omtera	Agrahami	0.236495	71.7831	0	0.0689117	294798	329256	203307	0.15223
M. zebra	Ovariabilis	Omtera	Agrahami	0.0843474	23.9825	0	0.0182608	534437	199940	168835	0.0344382
M. zebra	Oplacidus_placidus	Agrahami	Oniloticus	0.000757244	0.260529	0.397228	0.000306226	458036	240871	240507	0.000387476
M. zebra	Agrahami	Oplacidus_rovumae	Oniloticus	0.0351527	11.8098	0	0.0148197	451094	271979	253507	0.018915
M. zebra	Agrahami	Orukwaensis	Oniloticus	0.0352712	13.7728	0	0.0133512	545682	232689	216833	0.0159324
M. zebra	Oshiranus	Agrahami	Oniloticus	0.0042869	1.7396	0.0409649	0.00169297	470092	248439	246318	0.00219827
M. zebra	Oshiranuschilwae	Agrahami	Oniloticus	0.00244832	0.812131	0.208358	0.000989994	450061	236089	234936	0.00125178
M. zebra	Ospilurus	Oniloticus	Agrahami	0.0202419	7.36174	9.08162e-14	0.00500789	662967	251457	241479	0.00863221
M. zebra	Agrahami	Osquam_kar_chambo	Oniloticus	0.0208362	8.65738	0	0.00781034	513445	237313	227625	0.00990205
M. zebra	Agrahami	Otanganicae	Oniloticus	0.0410053	14.4024	0	0.0158843	453223	238789	219977	0.0206274
M. zebra	Agrahami	Ourolepis	Oniloticus	0.00819157	3.38559	0.000355132	0.0033514	458646	253062	248950	0.0042804
M. zebra	Ovariabilis	Agrahami	Oniloticus	0.00625006	2.44222	0.00729869	0.00235901	528611	228502	225664	0.00288774
M. zebra	Oplacidus_rovumae	Oplacidus_placidus	Agrahami	0.0648027	26.3886	0	0.0111599	744536	168372	147878	0.0193196
M. zebra	Oplacidus_placidus	Orukwaensis	Agrahami	0.223148	66.3197	0	0.0620215	329882	302368	192042	0.133843
M. zebra	Oplacidus_placidus	Oshiranus	Agrahami	0.0115268	5.3599	4.16331e-08	0.0018615	787048	148351	144970	0.00312949
M. zebra	Oplacidus_placidus	Oshiranuschilwae	Agrahami	0.00784119	2.56281	0.00519146	0.00123134	779380	137894	135749	0.00203699
M. zebra	Oplacidus_placidus	Agrahami	Ospilurus	0.00476523	1.54089	0.0616722	0.00225009	469185	243074	240769	0.00241861
M. zebra	Oplacidus_placidus	Osquam_kar_chambo	Agrahami	0.154057	51.5841	0	0.0368525	428951	250236	183427	0.0774495
M. zebra	Oplacidus_placidus	Otanganicae	Agrahami	0.0346129	11.2133	0	0.0091885	288224	243394	227108	0.0214649
M. zebra	Ourolepis	Oplacidus_placidus	Agrahami	0.0269193	11.5082	0	0.00532098	602696	184552	174876	0.0100569
M. zebra	Oplacidus_placidus	Ovariabilis	Agrahami	0.168091	49.7197	0	0.0465095	323649	288337	205352	0.101531
M. zebra	Oplacidus_rovumae	Orukwaensis	Agrahami	0.250447	80.4782	0	0.0720951	316072	331914	198958	0.156983
M. zebra	Oplacidus_rovumae	Oshiranus	Agrahami	0.0737887	34.0337	0	0.0127755	765466	174854	150823	0.0220237
M. zebra	Oplacidus_rovumae	Oshiranuschilwae	Agrahami	0.0797022	28.1942	0	0.0120966	827148	147695	125890	0.0198095
M. zebra	Oplacidus_rovumae	Agrahami	Ospilurus	0.00474987	1.711	0.0435403	0.00236094	465564	259352	256900	0.00249741
M. zebra	Oplacidus_rovumae	Osquam_kar_chambo	Agrahami	0.18608	63.5852	0	0.0471252	399461	282236	193678	0.101166
M. zebra	Oplacidus_rovumae	Otanganicae	Agrahami	0.0755982	27.8863	0	0.0203718	287118	266120	228712	0.0478394
M. zebra	Oplacidus_rovumae	Ourolepis	Agrahami	0.0320995	15.2328	0	0.00621796	647411	187175	175532	0.0115264
M. zebra	Oplacidus_rovumae	Ovariabilis	Agrahami	0.197997	64.3767	0	0.056503	309792	315960	211520	0.124738
M. zebra	Oshiranus	Orukwaensis	Agrahami	0.218573	73.9519	0	0.059755	348739	303248	194462	0.12852
M. zebra	Oshiranuschilwae	Orukwaensis	Agrahami	0.220656	60.8191	0	0.0608929	325138	293961	187684	0.131729
M. zebra	Agrahami	Orukwaensis	Ospilurus	0.0208326	7.13609	4.80171e-13	0.00914668	557264	230648	221234	0.00932868
M. zebra	Osquam_kar_chambo	Orukwaensis	Agrahami	0.114037	44.1764	0	0.0253287	490753	217161	172703	0.0504851
M. zebra	Otanganicae	Orukwaensis	Agrahami	0.1989	54.2193	0	0.0532051	311586	282124	188514	0.119672
M. zebra	Ourolepis	Orukwaensis	Agrahami	0.224467	69.6068	0	0.0664659	292206	331169	209751	0.145738
M. zebra	Ovariabilis	Orukwaensis	Agrahami	0.0795699	27.7759	0	0.0155023	625540	179156	152747	0.0275828
M. zebra	Oshiranuschilwae	Oshiranus	Agrahami	0.00497103	2.00714	0.0223674	0.00074023	828740	133397	132077	0.00120635
M. zebra	Oshiranus	Agrahami	Ospilurus	0.014403	5.34875	4.42831e-08	0.00685953	482208	252147	244987	0.00731103
M. zebra	Oshiranus	Osquam_kar_chambo	Agrahami	0.149461	54.105	0	0.0347035	465582	247261	182960	0.0717803
M. zebra	Oshiranus	Otanganicae	Agrahami	0.0278732	9.97371	0	0.00742556	293699	248043	234590	0.0173289
M. zebra	Ourolepis	Oshiranus	Agrahami	0.0329649	14.3181	0	0.00670549	608148	195619	183134	0.0126507
M. zebra	Oshiranus	Ovariabilis	Agrahami	0.162248	54.6459	0	0.0441048	340808	288169	207714	0.0961586
M. zebra	Oshiranuschilwae	Agrahami	Ospilurus	0.00316385	0.977981	0.164042	0.00149689	460122	237238	235742	0.00160325
M. zebra	Oshiranuschilwae	Osquam_kar_chambo	Agrahami	0.152488	46.5737	0	0.0359406	430189	241567	177642	0.0752592
M. zebra	Oshiranuschilwae	Otanganicae	Agrahami	0.030311	9.15409	0	0.00805643	280626	238093	224084	0.0188596
M. zebra	Ourolepis	Oshiranuschilwae	Agrahami	0.034121	12.2759	0	0.00647413	624523	175180	163619	0.0120012
M. zebra	Oshiranuschilwae	Ovariabilis	Agrahami	0.166417	46.3952	0	0.0458946	317988	281560	201218	0.100331
M. zebra	Agrahami	Osquam_kar_chambo	Ospilurus	0.00594392	2.19217	0.0141835	0.00267627	525607	234758	231984	0.00279539
M. zebra	Agrahami	Otanganicae	Ospilurus	0.0182864	5.89774	1.84262e-09	0.00821318	466724	233399	225016	0.00906134
M. zebra	Agrahami	Ourolepis	Ospilurus	0.00913567	3.5135	0.000221124	0.00444812	468274	254931	250315	0.00474156
M. zebra	Ovariabilis	Agrahami	Ospilurus	0.0325624	11.4229	0	0.0142911	542837	234719	219915	0.0148415
M. zebra	Otanganicae	Osquam_kar_chambo	Agrahami	0.106373	32.3232	0	0.0280198	301304	261314	211066	0.0649464
M. zebra	Ourolepis	Osquam_kar_chambo	Agrahami	0.152398	51.3378	0	0.0412826	335612	290328	213540	0.0914709
M. zebra	Osquam_kar_chambo	Ovariabilis	Agrahami	0.0420635	14.7664	0	0.0094253	471242	205502	188911	0.0191658
M. zebra	Ourolepis	Otanganicae	Agrahami	0.053845	20.7324	0	0.0143813	287686	256112	229941	0.0338241
M. zebra	Otanganicae	Ovariabilis	Agrahami	0.141069	38.6883	0	0.0378986	302562	270545	203651	0.0861195
M. zebra	Ourolepis	Ovariabilis	Agrahami	0.172768	54.254	0	0.0509083	283875	316352	223144	0.113203
M. zebra	Ochungruruensis	Oamphimelas	Oaureus	0.00575909	1.66482	0.0479741	0.00194139	586150	214878	212417	0.00242835
M. zebra	Oamphimelas	Oesculentus	Oaureus	0.0599319	25.7472	0	0.0157429	928208	177507	157433	0.015892
M. zebra	Ogirigan	Oamphimelas	Oaureus	0.0572107	18.6756	0	0.0231559	544486	279209	248990	0.0281714
M. zebra	Ohunteri	Oamphimelas	Oaureus	0.058766	20.5474	0	0.0216956	523751	249037	221391	0.0278079
M. zebra	Ojipe	Oamphimelas	Oaureus	0.0630729	19.7701	0	0.0252822	555143	278479	245434	0.030624
M. zebra	Oamphimelas	Okaromo	Oaureus	2.28094e-05	0.00806449	0.496783	6.91748e-06	616757	189756	189748	8.03e-06
M. zebra	Oamphimelas	OkorogweM	Oaureus	0.00382163	1.05106	0.146616	0.0013189	538828	216050	214405	0.00169713
M. zebra	Oamphimelas	OkorogweN	Oaureus	0.0457252	9.87509	0	0.0166601	528541	237763	216970	0.0211467
M. zebra	Oamphimelas	Oleucostictus	Oaureus	0.154635	48.6846	0	0.0621846	507214	292483	214142	0.0772716
M. zebra	Omacrochir	Oamphimelas	Oaureus	0.00264455	0.868511	0.192557	0.000829047	604557	198310	197263	0.00104686
M. zebra	Omalagarasi	Oamphimelas	Oaureus	0.00260235	0.881589	0.189	0.00079523	621701	193124	192121	0.000996081
M. zebra	Oamphimelas	Omossambicus	Oaureus	0.0219187	3.98402	3.38794e-05	0.00783962	536386	229946	220082	0.00999986
M. zebra	Oamphimelas	Omtera	Oaureus	0.0136335	5.22091	8.90239e-08	0.00430688	639012	202346	196902	0.00524339
M. zebra	Oaureus	Oniloticus	Oamphimelas	0.239953	51.6164	0	0.104349	517312	373347	228848	0.129074
M. zebra	Oplacidus_placidus	Oamphimelas	Oaureus	0.00471551	1.11766	0.131855	0.00162075	561940	218246	216198	0.00205543
M. zebra	Oplacidus_rovumae	Oamphimelas	Oaureus	0.0151742	4.60155	2.09681e-06	0.00533448	561663	234115	227116	0.00684235
M. zebra	Oamphimelas	Orukwaensis	Oaureus	0.000537424	0.204736	0.418889	0.000172836	636320	203549	203330	0.000209931
M. zebra	Oshiranus	Oamphimelas	Oaureus	0.0204442	6.15242	3.81552e-10	0.00692768	576257	227198	218094	0.00891196
M. zebra	Oshiranuschilwae	Oamphimelas	Oaureus	0.0093101	2.25133	0.0121824	0.00318867	549624	213818	209873	0.00405316
M. zebra	Oaureus	Ospilurus	Oamphimelas	0.194399	41.7055	0	0.0871162	487369	365919	246806	0.108275
M. zebra	Osquam_kar_chambo	Oamphimelas	Oaureus	0.0182581	7.2075	2.84994e-13	0.00581936	608782	212828	205196	0.00743276
M. zebra	Otanganicae	Oamphimelas	Oaureus	0.00257531	0.92555	0.17734	0.000827239	562839	202920	201878	0.00107685
M. zebra	Oamphimelas	Ourolepis	Oaureus	0.00241046	0.73401	0.231471	0.000843582	565950	226801	225710	0.00107122
M. zebra	Ovariabilis	Oamphimelas	Oaureus	0.0625634	22.7629	0	0.019713	626247	216299	190828	0.0246484
M. zebra	Oamphimelas	Oesculentus	Ochungruruensis	0.0232719	9.09796	0	0.0113773	582928	192462	183708	0.00912733
M. zebra	Ogirigan	Ochungruruensis	Oamphimelas	0.194092	60.8162	0	0.0941489	317048	331378	223651	0.123529
M. zebra	Ohunteri	Ochungruruensis	Oamphimelas	0.177016	58.7797	0	0.0805488	283963	295744	206788	0.113104
M. zebra	Ojipe	Ochungruruensis	Oamphimelas	0.172476	45.4157	0	0.0853215	317821	327996	231497	0.109994
M. zebra	Ochungruruensis	Okaromo	Oamphimelas	0.147067	44.3502	0	0.05697	380732	226893	168713	0.0749416
M. zebra	OkorogweM	Ochungruruensis	Oamphimelas	0.102984	32.0286	0	0.0412204	384432	234153	190428	0.0540473
M. zebra	OkorogweN	Ochungruruensis	Oamphimelas	0.130219	37.2101	0	0.0534203	381364	249469	191983	0.069865
M. zebra	Ochungruruensis	Oamphimelas	Oleucostictus	0.105176	32.114	0	0.044497	342878	264833	214426	0.0613122
M. zebra	Ochungruruensis	Omacrochir	Oamphimelas	0.0929003	27.1948	0	0.0351314	424684	212216	176138	0.0443743
M. zebra	Ochungruruensis	Omalagarasi	Oamphimelas	0.14701	43.821	0	0.0571186	399003	227867	169457	0.0733493
M. zebra	Omossambicus	Ochungruruensis	Oamphimelas	0.125218	37.0268	0	0.0497483	386460	241173	187496	0.0658509
M. zebra	Ochungruruensis	Omtera	Oamphimelas	0.16145	46.2844	0	0.0683399	375253	253755	183207	0.0868588
M. zebra	Ochungruruensis	Oamphimelas	Oniloticus	0.0669488	23.0602	0	0.0253202	471771	243258	212730	0.0329051
M. zebra	Oplacidus_placidus	Ochungruruensis	Oamphimelas	0.0784725	27.2795	0	0.0256279	621580	185225	158270	0.0279305
M. zebra	Oplacidus_rovumae	Ochungruruensis	Oamphimelas	0.123061	47.1195	0	0.0411445	592304	212725	166106	0.0480047
M. zebra	Ochungruruensis	Orukwaensis	Oamphimelas	0.144376	45.8273	0	0.0596364	404037	244262	182629	0.0741737
M. zebra	Oshiranus	Ochungruruensis	Oamphimelas	0.0760258	32.1592	0	0.0226904	682610	178101	152934	0.0248282
M. zebra	Oshiranuschilwae	Ochungruruensis	Oamphimelas	0.0800451	25.2178	0	0.02506	648924	173646	147907	0.026522
M. zebra	Ochungruruensis	Oamphimelas	Ospilurus	0.0448351	14.6299	0	0.0195781	486268	236015	215760	0.0215928
M. zebra	Ochungruruensis	Osquam_kar_chambo	Oamphimelas	0.0619824	23.7883	0	0.0200967	568690	186443	164680	0.0236602
M. zebra	Otanganicae	Ochungruruensis	Oamphimelas	0.020945	6.65499	1.41663e-11	0.00939932	275250	236348	226651	0.0131351
M. zebra	Ourolepis	Ochungruruensis	Oamphimelas	0.0838374	33.2653	0	0.0315506	469416	226073	191099	0.0394479
M. zebra	Ochungruruensis	Ovariabilis	Oamphimelas	0.0933831	29.6725	0	0.0385271	387743	236943	196470	0.0492878
M. zebra	Oamphimelas	Oesculentus	Ogirigan	0.0448864	16.3324	0	0.0166047	688908	197561	180587	0.0159073
M. zebra	Oamphimelas	Oesculentus	Ohunteri	0.0263763	10.8965	0	0.014829	646350	172886	164000	0.0090375
M. zebra	Oamphimelas	Oesculentus	Ojipe	0.069111	21.2251	0	0.0251776	679202	209590	182493	0.0252939
M. zebra	Oamphimelas	Oesculentus	Okaromo	0.0305674	9.96592	0	0.0197463	526364	199942	188081	0.0129715
M. zebra	Oamphimelas	Oesculentus	OkorogweM	0.0180877	7.13868	4.71179e-13	0.00784652	607394	173065	166916	0.00649057
M. zebra	Oamphimelas	Oesculentus	OkorogweN	0.0208167	8.17874	1.11022e-16	0.00876657	621867	174314	167204	0.00738023
M. zebra	Oamphimelas	Oesculentus	Oleucostictus	0.0552776	23.8642	0	0.0180992	645761	188756	168981	0.0197061
M. zebra	Oamphimelas	Oesculentus	Omacrochir	0.0187864	7.00354	1.24789e-12	0.0121125	548086	193586	186447	0.0076919
M. zebra	Oamphimelas	Oesculentus	Omalagarasi	0.0417615	13.1294	0	0.0249016	528874	206304	189763	0.0178833
M. zebra	Oamphimelas	Oesculentus	Omossambicus	0.0244856	10.4133	0	0.0146125	620811	177411	168931	0.008768
M. zebra	Oamphimelas	Oesculentus	Omtera	0.100563	27.2237	0	0.0804427	522011	236741	193477	0.0454344
M. zebra	Oamphimelas	Oesculentus	Oniloticus	0.0367345	17.0523	0	0.0108726	798245	181855	168968	0.0112152
M. zebra	Oamphimelas	Oesculentus	Oplacidus_placidus	0.0271772	11.5772	0	0.0122254	599958	184087	174346	0.0101639
M. zebra	Oamphimelas	Oesculentus	Oplacidus_rovumae	0.0261693	12.3692	0	0.0111934	625082	186067	176577	0.00960793
M. zebra	Oamphimelas	Oesculentus	Orukwaensis	0.069763	21.968	0	0.0419509	534717	227068	197452	0.0308745
M. zebra	Oamphimelas	Oesculentus	Oshiranus	0.0254373	11.7328	0	0.0112216	607548	189845	180426	0.00963266
M. zebra	Oamphimelas	Oesculentus	Oshiranuschilwae	0.030714	12.522	0	0.0108284	587264	179702	168992	0.0114428
M. zebra	Oamphimelas	Oesculentus	Ospilurus	0.0354854	14.1164	0	0.0121713	816969	181524	169082	0.0106563
M. zebra	Oamphimelas	Oesculentus	Osquam_kar_chambo	0.0144342	6.1508	3.8547e-10	0.00832672	571321	196959	191354	0.00584077
M. zebra	Oamphimelas	Oesculentus	Otanganicae	0.0518795	20.7255	0	0.0472015	578452	189832	171107	0.0199331
M. zebra	Oamphimelas	Oesculentus	Ourolepis	0.0357838	18.0234	0	0.0161415	614186	190411	177254	0.0134002
M. zebra	Oamphimelas	Oesculentus	Ovariabilis	0.0793626	23.4514	0	0.0518551	544715	220251	187862	0.0339925
M. zebra	Ogirigan	Ohunteri	Oamphimelas	0.0392003	16.8942	0	0.0138808	631611	211388	195441	0.0153567
M. zebra	Ogirigan	Ojipe	Oamphimelas	0.0297605	9.92142	0	0.00990887	889157	200522	188931	0.00906531
M. zebra	Ogirigan	Okaromo	Oamphimelas	0.298574	79.2319	0	0.145267	275765	359619	194248	0.199331
M. zebra	Ogirigan	OkorogweM	Oamphimelas	0.134407	43.78	0	0.0554047	436131	265122	202297	0.0695313
M. zebra	Ogirigan	OkorogweN	Oamphimelas	0.100571	28.3339	0	0.0432628	420961	268830	219698	0.0540215
M. zebra	Ogirigan	Oamphimelas	Oleucostictus	0.220706	65.8009	0	0.104918	324102	353426	225626	0.141504
M. zebra	Ogirigan	Omacrochir	Oamphimelas	0.258048	65.666	0	0.125468	282931	350021	206430	0.171068
M. zebra	Ogirigan	Omalagarasi	Oamphimelas	0.294855	77.4814	0	0.145524	277871	364100	198280	0.197346
M. zebra	Ogirigan	Omossambicus	Oamphimelas	0.0997859	36.4081	0	0.0465682	323492	294776	241285	0.0622312
M. zebra	Ogirigan	Omtera	Oamphimelas	0.30636	87.6378	0	0.155269	289917	380964	202281	0.204639
M. zebra	Ogirigan	Oamphimelas	Oniloticus	0.142398	48.3502	0	0.0633113	441832	320922	240917	0.0797124
M. zebra	Ogirigan	Oplacidus_placidus	Oamphimelas	0.149018	48.8986	0	0.0702665	328783	309390	229139	0.0925284
M. zebra	Ogirigan	Oplacidus_rovumae	Oamphimelas	0.109637	40.4346	0	0.0510815	333205	312989	251140	0.0689253
M. zebra	Ogirigan	Orukwaensis	Oamphimelas	0.288864	82.1603	0	0.147374	291539	378505	208842	0.193043
M. zebra	Ogirigan	Oshiranus	Oamphimelas	0.149396	53.5039	0	0.069061	331944	320662	237304	0.0936701
M. zebra	Ogirigan	Oshiranuschilwae	Oamphimelas	0.149611	45.2188	0	0.0702717	325043	300666	222408	0.0922726
M. zebra	Ogirigan	Oamphimelas	Ospilurus	0.0772468	22.6939	0	0.0409815	447649	303204	259720	0.0430291
M. zebra	Ogirigan	Osquam_kar_chambo	Oamphimelas	0.227298	73.7168	0	0.108313	295921	352111	221688	0.14996
M. zebra	Ogirigan	Otanganicae	Oamphimelas	0.172629	55.8294	0	0.0850088	255933	331333	233779	0.118817
M. zebra	Ogirigan	Ourolepis	Oamphimelas	0.136688	52.4615	0	0.0622854	353190	308418	234243	0.0827984
M. zebra	Ogirigan	Ovariabilis	Oamphimelas	0.248546	72.5865	0	0.126487	273523	371179	223399	0.170234
M. zebra	Ojipe	Ohunteri	Oamphimelas	0.0125279	3.83525	6.27191e-05	0.00409677	779040	187870	183221	0.00404215
M. zebra	Ohunteri	Okaromo	Oamphimelas	0.288638	81.1883	0	0.132434	246993	324712	179249	0.193704
M. zebra	Ohunteri	OkorogweM	Oamphimelas	0.103923	38.2954	0	0.0412635	353656	240026	194834	0.0573127
M. zebra	Ohunteri	OkorogweN	Oamphimelas	0.0707888	21.1981	0	0.029183	348183	242057	210052	0.0399917
M. zebra	Ohunteri	Oamphimelas	Oleucostictus	0.202111	64.7448	0	0.0891681	298417	311165	206533	0.128207
M. zebra	Ohunteri	Omacrochir	Oamphimelas	0.24594	66.8271	0	0.112699	252845	315299	190823	0.164007
M. zebra	Ohunteri	Omalagarasi	Oamphimelas	0.285247	78.8832	0	0.132629	249378	328703	182799	0.191757
M. zebra	Ohunteri	Omossambicus	Oamphimelas	0.0739804	28.5012	0	0.0324821	287267	261254	225261	0.0465157
M. zebra	Ohunteri	Omtera	Oamphimelas	0.296186	84.2595	0	0.142597	255380	346477	188133	0.200438
M. zebra	Ohunteri	Oamphimelas	Oniloticus	0.119932	43.3257	0	0.0489287	413015	278903	219168	0.0655646
M. zebra	Ohunteri	Oplacidus_placidus	Oamphimelas	0.128007	45.2501	0	0.0564313	294687	273904	211739	0.079665
M. zebra	Ohunteri	Oplacidus_rovumae	Oamphimelas	0.0867989	34.4635	0	0.0376585	299425	275301	231326	0.054556
M. zebra	Ohunteri	Orukwaensis	Oamphimelas	0.278635	83.5754	0	0.1347	259744	343282	193669	0.187792
M. zebra	Ohunteri	Oshiranus	Oamphimelas	0.12953	49.4835	0	0.055809	297819	283436	218429	0.0812909
M. zebra	Ohunteri	Oshiranuschilwae	Oamphimelas	0.128763	41.4407	0	0.0566539	291870	267254	206280	0.0796625
M. zebra	Ohunteri	Oamphimelas	Ospilurus	0.0786276	25.3806	0	0.038137	425670	269245	229991	0.0424411
M. zebra	Ohunteri	Osquam_kar_chambo	Oamphimelas	0.213601	74.8389	0	0.0956545	264132	315651	204538	0.141668
M. zebra	Ohunteri	Otanganicae	Oamphimelas	0.153005	52.4916	0	0.0711474	229604	296844	218061	0.105819
M. zebra	Ohunteri	Ourolepis	Oamphimelas	0.114525	47.495	0	0.0485114	318467	271142	215418	0.06922
M. zebra	Ohunteri	Ovariabilis	Oamphimelas	0.236441	71.1205	0	0.113965	245198	335789	207365	0.162902
M. zebra	Ojipe	Okaromo	Oamphimelas	0.277033	63.612	0	0.136911	278795	355008	200981	0.184511
M. zebra	Ojipe	OkorogweM	Oamphimelas	0.107694	28.3535	0	0.0460359	419841	265461	213843	0.0574079
M. zebra	Ojipe	OkorogweN	Oamphimelas	0.0761592	18.8622	0	0.0337718	411298	267895	229977	0.0417062
M. zebra	Ojipe	Oamphimelas	Oleucostictus	0.221973	63.1507	0	0.104896	333625	351391	223729	0.140482
M. zebra	Ojipe	Omacrochir	Oamphimelas	0.236099	53.046	0	0.116751	284609	346169	213930	0.15655
M. zebra	Ojipe	Omalagarasi	Oamphimelas	0.273402	62.1641	0	0.136987	280721	359619	205197	0.182632
M. zebra	Ojipe	Omossambicus	Oamphimelas	0.0779033	23.3391	0	0.0371794	323968	292133	249906	0.0487606
M. zebra	Ojipe	Omtera	Oamphimelas	0.286701	73.5279	0	0.146844	294786	375126	207956	0.190427
M. zebra	Ojipe	Oamphimelas	Oniloticus	0.169903	52.1398	0	0.0733428	454767	322126	228562	0.0930564
M. zebra	Ojipe	Oplacidus_placidus	Oamphimelas	0.126522	33.517	0	0.0609837	328170	306718	237822	0.0789449
M. zebra	Ojipe	Oplacidus_rovumae	Oamphimelas	0.0882511	27.5973	0	0.0420187	332181	310352	260016	0.0557709
M. zebra	Ojipe	Orukwaensis	Oamphimelas	0.268293	66.106	0	0.13884	294830	373696	215594	0.178824
M. zebra	Ojipe	Oshiranus	Oamphimelas	0.127247	37.946	0	0.060093	331644	317783	246038	0.0801204
M. zebra	Ojipe	Oshiranuschilwae	Oamphimelas	0.12753	31.6945	0	0.0611443	324527	297938	230541	0.0790112
M. zebra	Ojipe	Oamphimelas	Ospilurus	0.0856222	23.9911	0	0.044847	458724	302988	255195	0.0469984
M. zebra	Ojipe	Osquam_kar_chambo	Oamphimelas	0.205452	57.416	0	0.099766	296977	348631	229792	0.135754
M. zebra	Ojipe	Otanganicae	Oamphimelas	0.151376	41.6984	0	0.0759856	257650	327838	241634	0.104222
M. zebra	Ojipe	Ourolepis	Oamphimelas	0.113652	35.8727	0	0.053019	351576	305968	243518	0.0693071
M. zebra	Ojipe	Ovariabilis	Oamphimelas	0.22858	57.8242	0	0.118053	276979	366423	230075	0.156098
M. zebra	OkorogweM	Okaromo	Oamphimelas	0.215512	57.8715	0	0.0958387	247777	285343	184160	0.141065
M. zebra	OkorogweN	Okaromo	Oamphimelas	0.236646	60.5953	0	0.107336	246894	300261	185344	0.156883
M. zebra	Okaromo	Oamphimelas	Oleucostictus	0.054275	16.4394	0	0.0213394	363751	227902	204437	0.0294753
M. zebra	Omacrochir	Okaromo	Oamphimelas	0.0701829	22.2521	0	0.0226002	462085	169755	147490	0.0285694
M. zebra	Omalagarasi	Okaromo	Oamphimelas	0.000136814	0.0493736	0.480311	3.93559e-05	536804	138285	138247	4.67212e-05
M. zebra	Omossambicus	Okaromo	Oamphimelas	0.232489	58.5833	0	0.103972	257001	295941	184292	0.151443
M. zebra	Okaromo	Omtera	Oamphimelas	0.0348307	8.94011	0	0.012057	474619	173451	161775	0.0144176
M. zebra	Okaromo	Oamphimelas	Oniloticus	0.0365518	12.5499	0	0.0126275	497539	211844	196903	0.016486
M. zebra	Oplacidus_placidus	Okaromo	Oamphimelas	0.192685	56.5916	0	0.0813486	305355	263591	178422	0.113959
M. zebra	Oplacidus_rovumae	Okaromo	Oamphimelas	0.221571	73.1683	0	0.0933182	289942	290030	184817	0.137571
M. zebra	Okaromo	Orukwaensis	Oamphimelas	0.00887709	2.96301	0.00152323	0.00281829	537088	155166	152436	0.00323195
M. zebra	Oshiranus	Okaromo	Oamphimelas	0.189201	64.372	0	0.0759054	321937	263653	179759	0.109615
M. zebra	Oshiranuschilwae	Okaromo	Oamphimelas	0.192349	54.1132	0	0.0810637	300511	256780	173933	0.113299
M. zebra	Okaromo	Oamphimelas	Ospilurus	0.0301646	9.72871	0	0.0119989	515041	208284	196086	0.0132672
M. zebra	Osquam_kar_chambo	Okaromo	Oamphimelas	0.105511	39.006	0	0.0349709	449682	193430	156507	0.0461757
M. zebra	Otanganicae	Okaromo	Oamphimelas	0.161139	43.8807	0	0.0660913	287669	244507	176643	0.0957424
M. zebra	Ourolepis	Okaromo	Oamphimelas	0.19314	62.277	0	0.0848736	263275	289197	195569	0.125164
M. zebra	Ovariabilis	Okaromo	Oamphimelas	0.0539462	17.2853	0	0.0173963	510458	168428	151186	0.0207717
M. zebra	OkorogweN	OkorogweM	Oamphimelas	0.0544162	15.2787	0	0.0127143	789580	131397	117835	0.0130553
M. zebra	OkorogweM	Oamphimelas	Oleucostictus	0.109651	32.1384	0	0.0473543	303865	270065	216692	0.0675076
M. zebra	OkorogweM	Omacrochir	Oamphimelas	0.170207	44.9388	0	0.0748954	261071	273329	193818	0.109186
M. zebra	OkorogweM	Omalagarasi	Oamphimelas	0.213005	55.9703	0	0.0959885	250236	288903	187439	0.139646
M. zebra	Omossambicus	OkorogweM	Oamphimelas	0.0247601	8.77243	0	0.00901089	399397	199591	189946	0.0122254
M. zebra	OkorogweM	Omtera	Oamphimelas	0.226711	61.4484	0	0.106369	253194	307052	193558	0.150562
M. zebra	OkorogweM	Oamphimelas	Oniloticus	0.0413778	13.698	0	0.0162487	425342	242370	223109	0.0216216
M. zebra	OkorogweM	Oplacidus_placidus	Oamphimelas	0.0444613	14.8721	0	0.0157918	462507	196647	179905	0.0199533
M. zebra	Oplacidus_rovumae	OkorogweM	Oamphimelas	0.0052471	1.8767	0.0302795	0.00180493	485699	194352	192323	0.00232584
M. zebra	OkorogweM	Orukwaensis	Oamphimelas	0.206716	57.6196	0	0.0979684	252039	305342	200729	0.137992
M. zebra	OkorogweM	Oshiranus	Oamphimelas	0.0482694	17.5476	0	0.0169017	462771	206015	187042	0.0221692
M. zebra	OkorogweM	Oshiranuschilwae	Oamphimelas	0.0473091	15.0308	0	0.0165629	470045	189819	172670	0.0205986
M. zebra	OkorogweM	Oamphimelas	Ospilurus	0.00171252	0.527892	0.298787	0.000793552	437965	232862	232066	0.000881611
M. zebra	OkorogweM	Osquam_kar_chambo	Oamphimelas	0.138163	47.3649	0	0.0585286	283516	269827	204318	0.0864622
M. zebra	OkorogweM	Otanganicae	Oamphimelas	0.0723032	22.7324	0	0.0317729	245650	250784	216964	0.0474069
M. zebra	OkorogweM	Ourolepis	Oamphimelas	0.0268331	11.0148	0	0.008407	551615	177959	168658	0.0103548
M. zebra	OkorogweM	Ovariabilis	Oamphimelas	0.165105	46.2974	0	0.0772984	246523	295849	212001	0.111149
M. zebra	OkorogweN	Oamphimelas	Oleucostictus	0.108542	31.365	0	0.0485417	300064	279962	225138	0.0680905
M. zebra	OkorogweN	Omacrochir	Oamphimelas	0.192861	47.4924	0	0.0866148	259909	288241	195036	0.125413
M. zebra	OkorogweN	Omalagarasi	Oamphimelas	0.233963	58.7815	0	0.107484	249233	303759	188572	0.15533
M. zebra	OkorogweN	Omossambicus	Oamphimelas	0.00980119	2.8378	0.00227126	0.00368249	395946	205060	201079	0.00496331
M. zebra	OkorogweN	Omtera	Oamphimelas	0.246644	65.2697	0	0.117793	252311	322121	194660	0.165729
M. zebra	Oamphimelas	OkorogweN	Oniloticus	0.0567158	9.2874	0	0.0250889	411150	270825	241754	0.0314714
M. zebra	OkorogweN	Oplacidus_placidus	Oamphimelas	0.0769939	21.9613	0	0.0282855	457485	212629	182227	0.0356688
M. zebra	OkorogweN	Oplacidus_rovumae	Oamphimelas	0.0289473	9.03016	0	0.0102468	482170	207834	196140	0.0131965
M. zebra	OkorogweN	Orukwaensis	Oamphimelas	0.227067	60.2722	0	0.109455	251363	320156	201667	0.153248
M. zebra	OkorogweN	Oshiranus	Oamphimelas	0.0793879	25.7925	0	0.0287103	457695	221991	189337	0.0375755
M. zebra	OkorogweN	Oshiranuschilwae	Oamphimelas	0.0802205	21.26	0	0.0290409	465166	205264	174777	0.0360705
M. zebra	Oamphimelas	OkorogweN	Ospilurus	0.0399226	8.80732	0	0.0195465	427917	255484	235868	0.0213387
M. zebra	OkorogweN	Osquam_kar_chambo	Oamphimelas	0.161776	51.2834	0	0.0699015	282504	284875	205538	0.102646
M. zebra	OkorogweN	Otanganicae	Oamphimelas	0.0983546	28.4915	0	0.0438984	245407	264507	217136	0.0651551
M. zebra	OkorogweN	Ourolepis	Oamphimelas	0.0631588	21.2479	0	0.0205764	546551	194173	171102	0.025302
M. zebra	OkorogweN	Ovariabilis	Oamphimelas	0.185961	50.9894	0	0.0885645	245625	310439	213084	0.126575
M. zebra	Omacrochir	Oamphimelas	Oleucostictus	0.0774149	23.6207	0	0.0311024	355166	241382	206695	0.0431837
M. zebra	Omalagarasi	Oamphimelas	Oleucostictus	0.0595837	18.6473	0	0.0235951	367854	231741	205678	0.0323654
M. zebra	Omossambicus	Oamphimelas	Oleucostictus	0.135556	38.9548	0	0.0587829	306634	282694	215201	0.0838913
M. zebra	Omtera	Oamphimelas	Oleucostictus	0.0594533	20.5088	0	0.0238465	385147	236325	209801	0.0319077
M. zebra	Oamphimelas	Oleucostictus	Oniloticus	0.336926	78.1059	0	0.183175	360328	424216	210398	0.214905
M. zebra	Oplacidus_placidus	Oamphimelas	Oleucostictus	0.116823	34.4356	0	0.0500534	322997	272203	215256	0.0702654
M. zebra	Oplacidus_rovumae	Oamphimelas	Oleucostictus	0.125643	43.5958	0	0.053633	321455	289785	225094	0.0773507
M. zebra	Orukwaensis	Oamphimelas	Oleucostictus	0.0749554	24.7522	0	0.030473	384117	244311	210240	0.0406251
M. zebra	Oshiranus	Oamphimelas	Oleucostictus	0.12076	41.0176	0	0.0501184	332446	279408	219197	0.0724516
M. zebra	Oshiranuschilwae	Oamphimelas	Oleucostictus	0.117584	34.2142	0	0.0503802	316288	266397	210341	0.0706862
M. zebra	Oamphimelas	Oleucostictus	Ospilurus	0.173506	52.6946	0	0.0943296	400328	323962	228165	0.100579
M. zebra	Osquam_kar_chambo	Oamphimelas	Oleucostictus	0.0953734	33.2512	0	0.0380031	358069	258119	213171	0.0541961
M. zebra	Otanganicae	Oamphimelas	Oleucostictus	0.0866371	25.2619	0	0.0361161	321080	253214	212836	0.0512978
M. zebra	Ourolepis	Oamphimelas	Oleucostictus	0.0986411	32.9149	0	0.0425831	323157	279447	229267	0.0603219
M. zebra	Ovariabilis	Oamphimelas	Oleucostictus	0.109036	35.0454	0	0.043906	372920	254760	204666	0.0601841
M. zebra	Omacrochir	Omalagarasi	Oamphimelas	0.0705514	22.361	0	0.0224206	497991	167821	145702	0.0272565
M. zebra	Omossambicus	Omacrochir	Oamphimelas	0.195193	48.9685	0	0.0830268	300929	274227	184656	0.117886
M. zebra	Omacrochir	Omtera	Oamphimelas	0.0937776	25.0923	0	0.034327	452131	199298	165124	0.0418515
M. zebra	Omacrochir	Oamphimelas	Oniloticus	0.0540481	18.0406	0	0.0191754	487717	223650	200714	0.0251469
M. zebra	Oplacidus_placidus	Omacrochir	Oamphimelas	0.146352	41.8817	0	0.05996	341703	247125	184025	0.0816455
M. zebra	Oplacidus_rovumae	Omacrochir	Oamphimelas	0.176705	56.3559	0	0.073153	315686	275987	193098	0.105622
M. zebra	Omacrochir	Orukwaensis	Oamphimelas	0.0736542	22.9619	0	0.0253576	503521	184200	158927	0.0298507
M. zebra	Oshiranus	Omacrochir	Oamphimelas	0.140769	45.9212	0	0.0553959	353576	249304	187777	0.0778176
M. zebra	Oshiranuschilwae	Omacrochir	Oamphimelas	0.144787	38.2899	0	0.0597282	330202	242751	181347	0.0814053
M. zebra	Omacrochir	Oamphimelas	Ospilurus	0.0383631	12.3609	0	0.0157117	503998	218327	202194	0.0174502
M. zebra	Osquam_kar_chambo	Omacrochir	Oamphimelas	0.0417505	17.4632	0	0.0134286	507636	177735	163488	0.0167837
M. zebra	Otanganicae	Omacrochir	Oamphimelas	0.105177	26.7817	0	0.044339	283489	240642	194839	0.0637064
M. zebra	Ourolepis	Omacrochir	Oamphimelas	0.147874	45.9176	0	0.0642712	280666	276467	205236	0.0934338
M. zebra	Omacrochir	Ovariabilis	Oamphimelas	0.0136216	3.68581	0.000113988	0.00473834	481409	178909	174100	0.0057633
M. zebra	Omossambicus	Omalagarasi	Oamphimelas	0.230354	57.2638	0	0.104135	261086	299075	187086	0.149869
M. zebra	Omalagarasi	Omtera	Oamphimelas	0.0367654	9.59674	0	0.0120898	555271	165522	153783	0.0134225
M. zebra	Omalagarasi	Oamphimelas	Oniloticus	0.0405091	13.9501	0	0.0141323	502341	215637	198846	0.0183143
M. zebra	Oplacidus_placidus	Omalagarasi	Oamphimelas	0.191225	55.2354	0	0.081494	312571	266081	180654	0.112507
M. zebra	Oplacidus_rovumae	Omalagarasi	Oamphimelas	0.219548	71.1221	0	0.0934274	295537	292961	187481	0.135932
M. zebra	Omalagarasi	Orukwaensis	Oamphimelas	0.0104633	3.53661	0.000202648	0.00300203	669767	140876	137959	0.00307505
M. zebra	Oshiranus	Omalagarasi	Oamphimelas	0.187502	61.8382	0	0.075942	330457	266186	182127	0.107938
M. zebra	Oshiranuschilwae	Omalagarasi	Oamphimelas	0.19069	53.3326	0	0.0812988	307300	259728	176537	0.111881
M. zebra	Omalagarasi	Oamphimelas	Ospilurus	0.0359646	11.7792	0	0.0143798	520228	212142	197413	0.0158413
M. zebra	Osquam_kar_chambo	Omalagarasi	Oamphimelas	0.105868	38.8202	0	0.0348533	480309	192494	155638	0.0444884
M. zebra	Otanganicae	Omalagarasi	Oamphimelas	0.159428	43.7324	0	0.0661662	292093	247198	179215	0.0946172
M. zebra	Ourolepis	Omalagarasi	Oamphimelas	0.190774	61.8772	0	0.084837	266489	292350	198675	0.123661
M. zebra	Ovariabilis	Omalagarasi	Oamphimelas	0.0587943	19.0897	0	0.0174258	623525	155647	138361	0.0188396
M. zebra	Omossambicus	Omtera	Oamphimelas	0.242365	62.746	0	0.11447	259812	318432	194190	0.160845
M. zebra	Omossambicus	Oamphimelas	Oniloticus	0.0787448	25.711	0	0.0305929	427596	253700	216661	0.0412481
M. zebra	Omossambicus	Oplacidus_placidus	Oamphimelas	0.0725794	24.7944	0	0.0246457	490557	195872	169363	0.030976
M. zebra	Omossambicus	Oplacidus_rovumae	Oamphimelas	0.0185692	6.96338	1.66112e-12	0.0065316	451521	204883	197412	0.00875013
M. zebra	Omossambicus	Orukwaensis	Oamphimelas	0.223661	61.2062	0	0.106215	262942	315360	200077	0.148107
M. zebra	Omossambicus	Oshiranus	Oamphimelas	0.0710965	25.3691	0	0.0251111	442937	215702	187066	0.0338605
M. zebra	Omossambicus	Oshiranuschilwae	Oamphimelas	0.0715039	20.6748	0	0.0253492	444959	199870	173194	0.0326103
M. zebra	Omossambicus	Oamphimelas	Ospilurus	0.0510795	15.9516	0	0.0230728	441286	245072	221252	0.0262448
M. zebra	Omossambicus	Osquam_kar_chambo	Oamphimelas	0.159367	51.2258	0	0.0663227	311715	274220	198831	0.0960656
M. zebra	Omossambicus	Otanganicae	Oamphimelas	0.091941	29.4856	0	0.0404954	252732	260285	216453	0.0600875
M. zebra	Omossambicus	Ourolepis	Oamphimelas	0.0495143	19.7832	0	0.0169923	459003	202557	183444	0.0226188
M. zebra	Omossambicus	Ovariabilis	Oamphimelas	0.181743	48.1524	0	0.0854758	256386	306394	212152	0.121613
M. zebra	Omtera	Oamphimelas	Oniloticus	0.0307709	11.5199	0	0.011011	519664	219806	206683	0.0138698
M. zebra	Oplacidus_placidus	Omtera	Oamphimelas	0.203956	58.0552	0	0.0922271	303380	288023	190438	0.124814
M. zebra	Oplacidus_rovumae	Omtera	Oamphimelas	0.231349	73.9886	0	0.103804	291798	315029	196652	0.147331
M. zebra	Orukwaensis	Omtera	Oamphimelas	0.0258053	6.71937	9.12559e-12	0.00906048	584498	175509	166678	0.00952967
M. zebra	Oshiranus	Omtera	Oamphimelas	0.200213	65.2196	0	0.0866217	319430	290202	193382	0.120571
M. zebra	Oshiranuschilwae	Omtera	Oamphimelas	0.203797	56.1425	0	0.0917661	299249	280093	185256	0.124035
M. zebra	Omtera	Oamphimelas	Ospilurus	0.0172166	6.08675	5.76116e-10	0.00711315	536220	215260	207973	0.00759495
M. zebra	Osquam_kar_chambo	Omtera	Oamphimelas	0.124701	41.8841	0	0.046397	440296	223514	173950	0.0591625
M. zebra	Otanganicae	Omtera	Oamphimelas	0.173657	46.4119	0	0.0770441	283656	270220	190255	0.107461
M. zebra	Ourolepis	Omtera	Oamphimelas	0.206391	66.1339	0	0.0954144	274239	311045	204617	0.134736
M. zebra	Ovariabilis	Omtera	Oamphimelas	0.0814315	21.9063	0	0.0293757	529605	195274	165865	0.0330162
M. zebra	Oplacidus_placidus	Oamphimelas	Oniloticus	0.0822198	26.7442	0	0.0312244	449781	248852	211040	0.0415666
M. zebra	Oplacidus_rovumae	Oamphimelas	Oniloticus	0.0387489	12.653	0	0.015526	444053	261072	241594	0.0205742
M. zebra	Orukwaensis	Oamphimelas	Oniloticus	0.0500331	17.8886	0	0.0181177	518708	228014	206284	0.0228015
M. zebra	Oshiranus	Oamphimelas	Oniloticus	0.0850565	32.0259	0	0.0315453	460907	256427	216225	0.0430632
M. zebra	Oshiranuschilwae	Oamphimelas	Oniloticus	0.0834632	26.0511	0	0.0317275	440851	244110	206501	0.042188
M. zebra	Ospilurus	Oniloticus	Oamphimelas	0.0475409	17.5792	0	0.0185653	635119	258735	235250	0.0207997
M. zebra	Osquam_kar_chambo	Oamphimelas	Oniloticus	0.0636935	25.432	0	0.0226696	490038	238469	209910	0.0304332
M. zebra	Otanganicae	Oamphimelas	Oniloticus	0.0420408	13.7959	0	0.015498	446318	228201	209788	0.020822
M. zebra	Ourolepis	Oamphimelas	Oniloticus	0.071057	27.3834	0	0.0271354	452358	256877	222793	0.0365697
M. zebra	Ovariabilis	Oamphimelas	Oniloticus	0.0922822	32.1525	0	0.0329278	506822	238418	198132	0.0427043
M. zebra	Oplacidus_rovumae	Oplacidus_placidus	Oamphimelas	0.0600497	25.9583	0	0.0167516	726070	167149	148211	0.0181846
M. zebra	Oplacidus_placidus	Orukwaensis	Oamphimelas	0.185793	57.0819	0	0.0837819	313168	283189	194447	0.112217
M. zebra	Oplacidus_placidus	Oshiranus	Oamphimelas	0.00795452	3.86532	5.5471e-05	0.00208912	770438	147306	144981	0.00218777
M. zebra	Oplacidus_placidus	Oshiranuschilwae	Oamphimelas	0.00305804	1.02253	0.153264	0.000810413	763618	136374	135542	0.00080345
M. zebra	Oplacidus_placidus	Oamphimelas	Ospilurus	0.0555611	17.5819	0	0.024499	464391	241092	215712	0.0275512
M. zebra	Oplacidus_placidus	Osquam_kar_chambo	Oamphimelas	0.115968	43.0477	0	0.0439489	413177	234715	185933	0.0585039
M. zebra	Oplacidus_placidus	Otanganicae	Oamphimelas	0.037258	12.3084	0	0.0164068	265924	241111	223790	0.0237006
M. zebra	Ourolepis	Oplacidus_placidus	Oamphimelas	0.0213492	9.6267	0	0.00686521	582070	181765	174166	0.00810127
M. zebra	Oplacidus_placidus	Ovariabilis	Oamphimelas	0.140741	42.3524	0	0.0628371	305957	274104	206468	0.085993
M. zebra	Oplacidus_rovumae	Orukwaensis	Oamphimelas	0.21307	73.9895	0	0.0959373	297425	311456	202045	0.134921
M. zebra	Oplacidus_rovumae	Oshiranus	Oamphimelas	0.0661823	33.6655	0	0.0180116	746839	173076	151589	0.0200531
M. zebra	Oplacidus_rovumae	Oshiranuschilwae	Oamphimelas	0.0697347	26.0462	0	0.0172742	810890	146217	127154	0.0175816
M. zebra	Oplacidus_rovumae	Oamphimelas	Ospilurus	0.0532041	18.2806	0	0.0247282	462461	257169	231187	0.027326
M. zebra	Oplacidus_rovumae	Osquam_kar_chambo	Oamphimelas	0.148902	57.7989	0	0.0577999	381415	265690	196822	0.0816042
M. zebra	Oplacidus_rovumae	Otanganicae	Oamphimelas	0.075493	28.3408	0	0.0325469	263509	263489	226498	0.0490925
M. zebra	Oplacidus_rovumae	Ourolepis	Oamphimelas	0.0334561	17.3997	0	0.0102282	626118	186172	174118	0.0122201
M. zebra	Oplacidus_rovumae	Ovariabilis	Oamphimelas	0.170012	60.4461	0	0.0755574	290098	300643	213272	0.108669
M. zebra	Oshiranus	Orukwaensis	Oamphimelas	0.182628	64.1498	0	0.0785346	332346	284485	196621	0.108014
M. zebra	Oshiranuschilwae	Orukwaensis	Oamphimelas	0.185715	53.6919	0	0.0834679	309257	275258	189032	0.111468
M. zebra	Orukwaensis	Oamphimelas	Ospilurus	0.0314499	10.6337	0	0.0131635	534387	222551	208979	0.0140509
M. zebra	Osquam_kar_chambo	Orukwaensis	Oamphimelas	0.106698	40.07	0	0.0379176	486512	210164	169640	0.0467774
M. zebra	Otanganicae	Orukwaensis	Oamphimelas	0.156157	45.3575	0	0.068418	295386	262853	191848	0.0946624
M. zebra	Ourolepis	Orukwaensis	Oamphimelas	0.186719	62.9888	0	0.0872774	272382	309559	212146	0.122673
M. zebra	Ovariabilis	Orukwaensis	Oamphimelas	0.0624546	20.0771	0	0.0203517	624364	173520	153120	0.021451
M. zebra	Oshiranuschilwae	Oshiranus	Oamphimelas	0.00576026	2.4375	0.00739466	0.00140183	813336	132903	131381	0.00141237
M. zebra	Oshiranus	Oamphimelas	Ospilurus	0.0654917	23.5562	0	0.0291087	476627	250073	219331	0.0324958
M. zebra	Oshiranus	Osquam_kar_chambo	Oamphimelas	0.112874	46.4742	0	0.0404364	450149	232613	185427	0.0543499
M. zebra	Oshiranus	Otanganicae	Oamphimelas	0.0326639	12.2591	0	0.0139768	271184	246123	230553	0.0208194
M. zebra	Ourolepis	Oshiranus	Oamphimelas	0.0253367	12.2002	0	0.00811749	586983	191977	182489	0.00986844
M. zebra	Oshiranus	Ovariabilis	Oamphimelas	0.136618	47.7615	0	0.0581855	323175	274544	208545	0.0818578
M. zebra	Oshiranuschilwae	Oamphimelas	Ospilurus	0.0534513	16.2607	0	0.0236701	454329	235634	211722	0.0265192
M. zebra	Oshiranuschilwae	Osquam_kar_chambo	Oamphimelas	0.116938	39.7837	0	0.0437698	415260	226621	179169	0.0577943
M. zebra	Oshiranuschilwae	Otanganicae	Oamphimelas	0.0355824	10.744	0	0.0157205	259181	235922	219709	0.0226815
M. zebra	Ourolepis	Oshiranuschilwae	Oamphimelas	0.0244696	9.47112	0	0.00758118	604957	171458	163267	0.00871678
M. zebra	Oshiranuschilwae	Ovariabilis	Oamphimelas	0.140793	40.8744	0	0.0628217	300976	267570	201524	0.0857662
M. zebra	Osquam_kar_chambo	Oamphimelas	Ospilurus	0.0468991	17.2811	0	0.0199419	506010	232706	211856	0.0219342
M. zebra	Otanganicae	Oamphimelas	Ospilurus	0.0342883	11.1262	0	0.0145018	463378	223642	208813	0.0165533
M. zebra	Ourolepis	Oamphimelas	Ospilurus	0.0389653	13.9081	0	0.0178261	465968	248317	229691	0.0197314
M. zebra	Ovariabilis	Oamphimelas	Ospilurus	0.0889963	29.6943	0	0.0366281	524947	234972	196566	0.0401533
M. zebra	Otanganicae	Osquam_kar_chambo	Oamphimelas	0.0679942	22.471	0	0.0286341	283542	245164	213947	0.0420344
M. zebra	Ourolepis	Osquam_kar_chambo	Oamphimelas	0.116214	44.8209	0	0.048575	315535	272124	215460	0.0705549
M. zebra	Osquam_kar_chambo	Ovariabilis	Oamphimelas	0.0489483	16.9357	0	0.0174611	465230	203027	184079	0.0222307
M. zebra	Ourolepis	Otanganicae	Oamphimelas	0.0522603	19.9948	0	0.0226383	263976	253372	228205	0.0337562
M. zebra	Otanganicae	Ovariabilis	Oamphimelas	0.108931	31.8587	0	0.0476455	285193	256007	205711	0.0673387
M. zebra	Ourolepis	Ovariabilis	Oamphimelas	0.144241	49.7763	0	0.066718	262708	299669	224118	0.0960604
M. zebra	Ochungruruensis	Oesculentus	Oaureus	0.051462	16.3353	0	0.017795	602899	234865	211874	0.0219037
M. zebra	Ogirigan	Ochungruruensis	Oaureus	0.0578057	19.4177	0	0.0216753	627903	260864	232353	0.0254308
M. zebra	Ohunteri	Ochungruruensis	Oaureus	0.0586224	20.5044	0	0.0201732	594070	233671	207791	0.024992
M. zebra	Ojipe	Ochungruruensis	Oaureus	0.0640367	20.805	0	0.0238499	632709	261080	229655	0.027972
M. zebra	Ochungruruensis	Okaromo	Oaureus	0.00644421	1.80905	0.0352219	0.00171384	760626	169858	167683	0.00198057
M. zebra	Ochungruruensis	OkorogweM	Oaureus	0.0113749	3.9998	3.16975e-05	0.00329121	710326	185111	180947	0.00386851
M. zebra	Ochungruruensis	OkorogweN	Oaureus	0.0606563	13.6529	0	0.0188238	696023	208319	184492	0.021883
M. zebra	Ochungruruensis	Oleucostictus	Oaureus	0.151675	35.9659	0	0.0645876	480937	313519	230938	0.0805359
M. zebra	Ochungruruensis	Omacrochir	Oaureus	0.00386444	1.17765	0.119468	0.00102063	799064	169045	167743	0.00114628
M. zebra	Ochungruruensis	Omalagarasi	Oaureus	0.00421139	1.24038	0.107417	0.00112515	781501	170776	169344	0.00127672
M. zebra	Ochungruruensis	Omossambicus	Oaureus	0.0333163	6.97598	1.51879e-12	0.00984433	709164	194989	182416	0.0115713
M. zebra	Ochungruruensis	Omtera	Oaureus	0.0218961	6.85463	3.57481e-12	0.00626169	755433	187526	179490	0.00715935
M. zebra	Oaureus	Oniloticus	Ochungruruensis	0.197954	39.1721	0	0.104893	538505	360712	241501	0.104505
M. zebra	Ochungruruensis	Oplacidus_placidus	Oaureus	0.00115637	0.362626	0.358442	0.000278805	975382	153892	153536	0.000277516
M. zebra	Oplacidus_rovumae	Ochungruruensis	Oaureus	0.0126441	4.89383	4.94455e-07	0.00327958	941979	173967	169622	0.00337983
M. zebra	Ochungruruensis	Orukwaensis	Oaureus	0.00709167	2.27537	0.0114418	0.00202028	786706	184188	181594	0.00225078
M. zebra	Oshiranus	Ochungruruensis	Oaureus	0.0219626	9.8738	0	0.00500298	1048700	154303	147671	0.00491014
M. zebra	Oshiranuschilwae	Ochungruruensis	Oaureus	0.00556848	1.82953	0.0336601	0.00129209	997748	145769	144155	0.00125342
M. zebra	Oaureus	Ospilurus	Ochungruruensis	0.167851	31.4975	0	0.0922975	504022	359624	256249	0.0923078
M. zebra	Osquam_kar_chambo	Ochungruruensis	Oaureus	0.0157646	5.96297	1.23849e-09	0.00375816	953202	159994	155028	0.00391571
M. zebra	Ochungruruensis	Otanganicae	Oaureus	0.00355671	1.06492	0.143456	0.00107887	611231	194072	192697	0.00137776
M. zebra	Ochungruruensis	Ourolepis	Oaureus	0.0105568	4.74796	1.02742e-06	0.00294665	812807	185155	181286	0.0032809
M. zebra	Ovariabilis	Ochungruruensis	Oaureus	0.0641551	20.062	0	0.0181165	768582	195871	172254	0.0207767
M. zebra	Ogirigan	Oesculentus	Oaureus	0.0936339	30.8655	0	0.0385863	566407	299635	248328	0.0460413
M. zebra	Ohunteri	Oesculentus	Oaureus	0.0985426	34.7892	0	0.0372496	538173	269275	220965	0.0469753
M. zebra	Ojipe	Oesculentus	Oaureus	0.0997214	31.708	0	0.0405534	586709	297717	243724	0.0478598
M. zebra	Okaromo	Oesculentus	Oaureus	0.051758	19.1979	0	0.016008	636114	208071	187592	0.0198483
M. zebra	OkorogweM	Oesculentus	Oaureus	0.0411087	11.9128	0	0.0145497	551748	234731	216194	0.0184876
M. zebra	Oesculentus	OkorogweN	Oaureus	0.0025889	0.58148	0.280459	0.000981446	542066	238402	237171	0.00120966
M. zebra	Oesculentus	Oleucostictus	Oaureus	0.114449	36.8161	0	0.0472292	530771	291863	231917	0.056845
M. zebra	Omacrochir	Oesculentus	Oaureus	0.0519073	19.6474	0	0.0167197	619619	218034	196515	0.020808
M. zebra	Omalagarasi	Oesculentus	Oaureus	0.0534069	22.2205	0	0.0166287	645264	210646	189287	0.0204354
M. zebra	Omossambicus	Oesculentus	Oaureus	0.022048	4.22911	1.17307e-05	0.0081411	552378	240529	230151	0.0101441
M. zebra	Omtera	Oesculentus	Oaureus	0.0365005	15.3737	0	0.0115839	686936	211668	196760	0.0136101
M. zebra	Oaureus	Oniloticus	Oesculentus	0.219802	51.652	0	0.107052	522628	388924	248760	0.120799
M. zebra	Oplacidus_placidus	Oesculentus	Oaureus	0.0496811	12.866	0	0.0174858	578834	238012	215482	0.0218245
M. zebra	Oplacidus_rovumae	Oesculentus	Oaureus	0.058125	18.9406	0	0.0209771	579180	255619	227536	0.0264352
M. zebra	Orukwaensis	Oesculentus	Oaureus	0.0484868	20.5537	0	0.0157139	671577	219447	199151	0.0186172
M. zebra	Oshiranus	Oesculentus	Oaureus	0.0651984	21.1517	0	0.0226783	593960	248565	218137	0.0286877
M. zebra	Oshiranuschilwae	Oesculentus	Oaureus	0.0545608	14.5046	0	0.0191001	566291	232634	208562	0.0238931
M. zebra	Oaureus	Ospilurus	Oesculentus	0.176228	40.6888	0	0.0881969	491694	380472	266463	0.100128
M. zebra	Osquam_kar_chambo	Oesculentus	Oaureus	0.0654426	27.9304	0	0.0215415	624070	234470	205666	0.0270662
M. zebra	Otanganicae	Oesculentus	Oaureus	0.0506486	20.4042	0	0.0165804	587534	220822	199532	0.0211234
M. zebra	Ourolepis	Oesculentus	Oaureus	0.0413827	13.3185	0	0.0147664	586357	245898	226355	0.018461
M. zebra	Ovariabilis	Oesculentus	Oaureus	0.110582	46.5978	0	0.0351451	664140	232302	186041	0.042736
M. zebra	Ogirigan	Ohunteri	Oaureus	0.00626863	3.11704	0.000913373	0.00191584	935635	201283	198775	0.00187768
M. zebra	Ojipe	Ogirigan	Oaureus	0.00632456	3.59389	0.000162887	0.00184371	1205720	195894	193432	0.00154353
M. zebra	Ogirigan	Okaromo	Oaureus	0.0655054	19.7574	0	0.0237994	603481	252946	221844	0.0288443
M. zebra	Ogirigan	OkorogweM	Oaureus	0.076519	24.0425	0	0.0254929	735611	233750	200520	0.0284046
M. zebra	Ogirigan	OkorogweN	Oaureus	0.113843	28.4706	0	0.0405924	708828	258953	206019	0.0450963
M. zebra	Ogirigan	Oleucostictus	Oaureus	0.174857	49.349	0	0.0841826	461981	372549	261654	0.101165
M. zebra	Ogirigan	Omacrochir	Oaureus	0.0626223	19.4236	0	0.0230452	604048	256652	226402	0.0278263
M. zebra	Ogirigan	Omalagarasi	Oaureus	0.0630014	19.5027	0	0.0231715	606730	256140	225779	0.0278887
M. zebra	Ogirigan	Omossambicus	Oaureus	0.0834463	18.7098	0	0.031456	610613	268593	227220	0.0373934
M. zebra	Ogirigan	Omtera	Oaureus	0.0738426	25.9036	0	0.0277936	619791	266980	230262	0.032871
M. zebra	Oaureus	Oniloticus	Ogirigan	0.155788	35.0113	0	0.0742846	589575	361051	263719	0.0801519
M. zebra	Ogirigan	Oplacidus_placidus	Oaureus	0.0601086	17.1	0	0.0222753	630353	257956	228703	0.0261886
M. zebra	Ogirigan	Oplacidus_rovumae	Oaureus	0.0465521	16.792	0	0.0176977	632724	270772	246683	0.0209437
M. zebra	Ogirigan	Orukwaensis	Oaureus	0.062309	21.967	0	0.0237417	620255	267259	235907	0.0279076
M. zebra	Ogirigan	Oshiranus	Oaureus	0.0431723	15.7114	0	0.0160077	640141	262842	241086	0.0190163
M. zebra	Ogirigan	Oshiranuschilwae	Oaureus	0.0568661	17.2126	0	0.0208298	619728	248274	221557	0.0245209
M. zebra	Oaureus	Ospilurus	Ogirigan	0.166797	36.9205	0	0.0833778	546416	377396	269496	0.0904209
M. zebra	Ogirigan	Osquam_kar_chambo	Oaureus	0.0464381	17.331	0	0.0172229	618407	263476	240091	0.0208427
M. zebra	Ogirigan	Otanganicae	Oaureus	0.0612683	20.0711	0	0.0230998	554421	262697	232365	0.0289018
M. zebra	Ogirigan	Ourolepis	Oaureus	0.0656133	23.5808	0	0.0242008	656871	265459	232768	0.0283015
M. zebra	Ogirigan	Ovariabilis	Oaureus	0.00998246	3.64291	0.000134788	0.00382425	601729	256547	251476	0.00456949
M. zebra	Ojipe	Ohunteri	Oaureus	0.0131194	5.98808	1.06164e-09	0.00364788	1092490	184650	179868	0.00328207
M. zebra	Ohunteri	Okaromo	Oaureus	0.0656562	21.5852	0	0.0218263	572235	225696	197885	0.0279279
M. zebra	Ohunteri	OkorogweM	Oaureus	0.0738361	23.4337	0	0.0232307	651597	215055	185481	0.0281086
M. zebra	Ohunteri	OkorogweN	Oaureus	0.114557	27.1891	0	0.0384519	635303	238230	189258	0.0460787
M. zebra	Ohunteri	Oleucostictus	Oaureus	0.186367	53.8593	0	0.0828047	446182	338533	232172	0.104595
M. zebra	Ohunteri	Omacrochir	Oaureus	0.0628344	20.5054	0	0.0211698	571917	229446	202316	0.0270306
M. zebra	Ohunteri	Omalagarasi	Oaureus	0.0635188	20.8426	0	0.0213681	575598	228621	201312	0.0271588
M. zebra	Ohunteri	Omossambicus	Oaureus	0.0845682	17.6401	0	0.0294912	574480	242689	204842	0.0370319
M. zebra	Ohunteri	Omtera	Oaureus	0.0751132	28.0814	0	0.0260168	582617	240007	206471	0.0325879
M. zebra	Oaureus	Oniloticus	Ohunteri	0.191852	39.203	0	0.124062	551600	346597	235014	0.0984662
M. zebra	Ohunteri	Oplacidus_placidus	Oaureus	0.0596539	16.447	0	0.0202894	596421	230676	204704	0.0251715
M. zebra	Ohunteri	Oplacidus_rovumae	Oaureus	0.0463736	16.5975	0	0.0161326	599318	241748	220320	0.0201887
M. zebra	Ohunteri	Orukwaensis	Oaureus	0.0635867	24.0475	0	0.0222754	586176	240171	211454	0.027671
M. zebra	Ohunteri	Oshiranus	Oaureus	0.0426957	15.3951	0	0.0144807	605846	234449	215249	0.0181897
M. zebra	Ohunteri	Oshiranuschilwae	Oaureus	0.0558476	16.3753	0	0.0188439	587044	223031	199437	0.0233717
M. zebra	Oaureus	Ospilurus	Ohunteri	0.177912	36.0001	0	0.120683	515025	353922	247009	0.095804
M. zebra	Ohunteri	Osquam_kar_chambo	Oaureus	0.0467098	19.216	0	0.0158459	584664	235014	214039	0.0202909
M. zebra	Ohunteri	Otanganicae	Oaureus	0.0609879	21.9744	0	0.0211286	526657	235441	208374	0.0278906
M. zebra	Ohunteri	Ourolepis	Oaureus	0.0667231	24.1775	0	0.0225276	622709	237086	207427	0.0277908
M. zebra	Ohunteri	Ovariabilis	Oaureus	0.00610628	2.33778	0.00969934	0.00214889	570933	228952	226173	0.00270842
M. zebra	Ojipe	Okaromo	Oaureus	0.0720683	21.0877	0	0.0259527	611106	252645	218677	0.0313813
M. zebra	Ojipe	OkorogweM	Oaureus	0.0819729	24.8557	0	0.0275443	722296	237249	201300	0.030968
M. zebra	Ojipe	OkorogweN	Oaureus	0.119376	29.1519	0	0.0426411	702372	261312	205576	0.0476678
M. zebra	Ojipe	Oleucostictus	Oaureus	0.179163	49.0158	0	0.0861766	463755	374120	260432	0.103512
M. zebra	Ojipe	Omacrochir	Oaureus	0.0682731	20.1456	0	0.0249459	609952	256719	223905	0.0300887
M. zebra	Ojipe	Omalagarasi	Oaureus	0.0690053	19.903	0	0.0251858	614174	256057	223000	0.0302379
M. zebra	Ojipe	Omossambicus	Oaureus	0.0891321	19.4813	0	0.0334941	614706	269303	225225	0.0397373
M. zebra	Ojipe	Omtera	Oaureus	0.0799149	26.1938	0	0.029795	630226	266159	226767	0.0350727
M. zebra	Oaureus	Oniloticus	Ojipe	0.139247	30.8963	0	0.0625275	595214	352953	266672	0.0710226
M. zebra	Ojipe	Oplacidus_placidus	Oaureus	0.0659974	18.2568	0	0.0243545	633569	258720	226685	0.0286289
M. zebra	Ojipe	Oplacidus_rovumae	Oaureus	0.0517657	17.9659	0	0.0196069	635500	271589	244855	0.0232077
M. zebra	Ojipe	Orukwaensis	Oaureus	0.0681779	22.9864	0	0.0257448	628162	266819	232759	0.030202
M. zebra	Ojipe	Oshiranus	Oaureus	0.0486335	16.96	0	0.0179755	643769	263654	239199	0.0213279
M. zebra	Ojipe	Oshiranuschilwae	Oaureus	0.0626559	18.3391	0	0.0228418	622804	248870	219522	0.0268953
M. zebra	Oaureus	Ospilurus	Ojipe	0.164607	35.495	0	0.0781234	549980	376997	270426	0.0890018
M. zebra	Ojipe	Osquam_kar_chambo	Oaureus	0.0521696	18.6964	0	0.0192554	623761	263998	237818	0.0232592
M. zebra	Ojipe	Otanganicae	Oaureus	0.0669239	20.8944	0	0.0250458	560142	262696	229740	0.0313098
M. zebra	Ojipe	Ourolepis	Oaureus	0.071038	24.5232	0	0.0261269	659053	266483	231133	0.0305619
M. zebra	Ojipe	Ovariabilis	Oaureus	0.0154647	5.36417	4.06611e-08	0.00587236	609952	256194	248391	0.00700111
M. zebra	Okaromo	OkorogweM	Oaureus	0.00558446	1.54885	0.0607092	0.00170388	582639	192212	190077	0.0022126
M. zebra	Okaromo	OkorogweN	Oaureus	0.0531413	10.5552	0	0.0173179	570977	215313	193583	0.0221763
M. zebra	Okaromo	Oleucostictus	Oaureus	0.157903	42.7124	0	0.0632645	486439	293859	213712	0.08063
M. zebra	Omacrochir	Okaromo	Oaureus	0.00309727	1.03982	0.149212	0.000672726	868158	138007	137155	0.000745198
M. zebra	Omalagarasi	Okaromo	Oaureus	0.00392602	1.39696	0.0812134	0.000756265	960481	122406	121448	0.00079546
M. zebra	Okaromo	Omossambicus	Oaureus	0.0254965	4.30047	8.52165e-06	0.00805151	588644	204733	194552	0.0103054
M. zebra	Okaromo	Omtera	Oaureus	0.0197199	8.09161	3.33067e-16	0.00438662	891543	144346	138763	0.0047529
M. zebra	Oaureus	Oniloticus	Okaromo	0.223814	47.1097	0	0.128757	520055	358834	227585	0.118619
M. zebra	Oplacidus_placidus	Okaromo	Oaureus	0.00486023	1.11797	0.131791	0.00141233	660977	184868	183080	0.00173774
M. zebra	Oplacidus_rovumae	Okaromo	Oaureus	0.0157129	4.82826	6.88641e-07	0.00478788	641457	203313	197022	0.00603863
M. zebra	Orukwaensis	Okaromo	Oaureus	5.71438e-05	0.0225886	0.490989	1.21785e-05	961008	135631	135615	1.29843e-05
M. zebra	Oshiranus	Okaromo	Oaureus	0.0230608	6.97332	1.54776e-12	0.00653808	688037	190839	182236	0.00810753
M. zebra	Oshiranuschilwae	Okaromo	Oaureus	0.0107121	2.54933	0.00539658	0.00309956	649280	181283	177441	0.00381149
M. zebra	Oaureus	Ospilurus	Okaromo	0.181367	35.4512	0	0.107804	487643	352924	244560	0.099863
M. zebra	Osquam_kar_chambo	Okaromo	Oaureus	0.0228794	9.34885	0	0.0052726	853136	154888	147959	0.00599403
M. zebra	Otanganicae	Okaromo	Oaureus	0.00252568	0.949307	0.171232	0.000672561	645628	168610	167760	0.000865582
M. zebra	Okaromo	Ourolepis	Oaureus	0.00404109	1.28749	0.0989611	0.00124946	613066	201663	200039	0.00160037
M. zebra	Ovariabilis	Okaromo	Oaureus	0.091278	28.2525	0	0.0194583	930986	150860	125623	0.0209007
M. zebra	OkorogweM	OkorogweN	Oaureus	0.0758576	14.4585	0	0.0152126	1110010	135371	116281	0.0140196
M. zebra	OkorogweM	Oleucostictus	Oaureus	0.146649	33.4211	0	0.0615219	465234	303447	225829	0.0780465
M. zebra	Omacrochir	OkorogweM	Oaureus	0.0073368	2.14739	0.0158813	0.00225064	590237	194647	191812	0.00290264
M. zebra	Omalagarasi	OkorogweM	Oaureus	0.00713126	2.01131	0.0221462	0.00219989	586446	195424	192656	0.00284036
M. zebra	OkorogweM	Omossambicus	Oaureus	0.0229696	4.41085	5.14834e-06	0.006519	704675	183038	174818	0.00773624
M. zebra	OkorogweM	Omtera	Oaureus	0.00874423	2.59731	0.00469783	0.00280637	590606	204817	201266	0.0035628
M. zebra	Oaureus	Oniloticus	OkorogweM	0.211151	40.1237	0	0.113088	522076	356367	232109	0.111889
M. zebra	Oplacidus_placidus	OkorogweM	Oaureus	0.0113894	3.36707	0.000379857	0.00302298	784247	169627	165806	0.00341258
M. zebra	Oplacidus_rovumae	OkorogweM	Oaureus	0.0233098	8.6089	0	0.00628356	807289	180756	172522	0.00709481
M. zebra	Orukwaensis	OkorogweM	Oaureus	0.00432101	1.32702	0.0922516	0.00141224	588195	207790	206002	0.00178445
M. zebra	Oshiranus	OkorogweM	Oaureus	0.0303208	12.3495	0	0.00806227	790699	179769	169189	0.00928349
M. zebra	Oshiranuschilwae	OkorogweM	Oaureus	0.0176266	5.70945	5.66716e-09	0.00459912	785743	164339	158646	0.00513471
M. zebra	Oaureus	Ospilurus	OkorogweM	0.192994	34.4904	0	0.10811	486122	362247	245044	0.10719
M. zebra	Osquam_kar_chambo	OkorogweM	Oaureus	0.0229722	8.05376	4.44089e-16	0.00699549	615152	203778	194626	0.00902959
M. zebra	Otanganicae	OkorogweM	Oaureus	0.0070458	1.95096	0.0255309	0.00221518	555126	199104	196318	0.00293094
M. zebra	Ourolepis	OkorogweM	Oaureus	0.001571	0.625064	0.265965	0.000390475	881343	161405	160899	0.000420389
M. zebra	Ovariabilis	OkorogweM	Oaureus	0.0664568	19.8662	0	0.0212827	582100	220406	192936	0.0275958
M. zebra	OkorogweN	Oleucostictus	Oaureus	0.106593	20.3126	0	0.0468226	463171	302243	244016	0.057683
M. zebra	Omacrochir	OkorogweN	Oaureus	0.0541984	11.241	0	0.0177707	578359	217869	195467	0.0225896
M. zebra	Omalagarasi	OkorogweN	Oaureus	0.0541487	11.0363	0	0.0178218	574733	218606	196148	0.0226966
M. zebra	Omossambicus	OkorogweN	Oaureus	0.02964	4.78994	8.34158e-07	0.00910644	690211	197944	186547	0.0106048
M. zebra	Omtera	OkorogweN	Oaureus	0.0370738	7.97879	7.77156e-16	0.0127066	578786	224231	208199	0.0158542
M. zebra	Oaureus	Oniloticus	OkorogweN	0.246028	40.1777	0	0.140763	506322	389670	235789	0.135964
M. zebra	Oplacidus_placidus	OkorogweN	Oaureus	0.0644003	12.9474	0	0.018504	767775	193295	169905	0.0206813
M. zebra	Oplacidus_rovumae	OkorogweN	Oaureus	0.0738079	18.9008	0	0.0213831	792255	204113	176054	0.0239325
M. zebra	Orukwaensis	OkorogweN	Oaureus	0.0488703	10.8093	0	0.0169901	576695	230817	209308	0.0211532
M. zebra	Oshiranus	OkorogweN	Oaureus	0.08082	21.2189	0	0.0231854	774061	203754	173282	0.0264721
M. zebra	Oshiranuschilwae	OkorogweN	Oaureus	0.0702978	13.6363	0	0.0198454	769451	187198	162607	0.0219708
M. zebra	Oaureus	Ospilurus	OkorogweN	0.18952	32.9955	0	0.109833	475252	372051	253497	0.107698
M. zebra	Osquam_kar_chambo	OkorogweN	Oaureus	0.0681245	17.4057	0	0.0221202	603192	227154	198179	0.0281714
M. zebra	Otanganicae	OkorogweN	Oaureus	0.0532805	10.8697	0	0.0178093	544533	221651	199226	0.0232285
M. zebra	Ourolepis	OkorogweN	Oaureus	0.0582964	14.7501	0	0.0157256	864556	185286	164873	0.0168048
M. zebra	Ovariabilis	OkorogweN	Oaureus	0.107518	23.8235	0	0.036622	570557	243521	196239	0.0467992
M. zebra	Omacrochir	Oleucostictus	Oaureus	0.156814	41.8865	0	0.0639772	482663	300548	219065	0.081298
M. zebra	Omalagarasi	Oleucostictus	Oaureus	0.158114	43.3431	0	0.0638905	488839	297929	216578	0.0810797
M. zebra	Omossambicus	Oleucostictus	Oaureus	0.126789	20.7522	0	0.0557333	461506	312698	242327	0.0692266
M. zebra	Omtera	Oleucostictus	Oaureus	0.140178	39.6604	0	0.0584842	494811	303189	228639	0.0726156
M. zebra	Oaureus	Oniloticus	Oleucostictus	0.379977	73.5024	0	0.220981	443944	514481	231156	0.238172
M. zebra	Oplacidus_placidus	Oleucostictus	Oaureus	0.151587	31.0183	0	0.0646365	473266	313233	230770	0.0810631
M. zebra	Oplacidus_rovumae	Oleucostictus	Oaureus	0.155201	40.0393	0	0.0662555	481702	326989	239127	0.0838523
M. zebra	Orukwaensis	Oleucostictus	Oaureus	0.148069	42.0375	0	0.0624438	493722	309957	230005	0.0773467
M. zebra	Oshiranus	Oleucostictus	Oaureus	0.161684	40.6941	0	0.0679058	483460	323987	233802	0.0866123
M. zebra	Oshiranuschilwae	Oleucostictus	Oaureus	0.156541	32.209	0	0.0666083	462052	307130	223988	0.0837138
M. zebra	Oaureus	Ospilurus	Oleucostictus	0.202388	43.7114	0	0.109554	438299	411902	273237	0.123429
M. zebra	Osquam_kar_chambo	Oleucostictus	Oaureus	0.163646	49.8523	0	0.0669547	490269	315207	226550	0.0859058
M. zebra	Otanganicae	Oleucostictus	Oaureus	0.157577	45.0042	0	0.0638531	474522	298317	217099	0.0820435
M. zebra	Ourolepis	Oleucostictus	Oaureus	0.142324	35.5714	0	0.0606963	489481	319275	239717	0.0758799
M. zebra	Ovariabilis	Oleucostictus	Oaureus	0.197229	58.2824	0	0.0813716	488217	321934	215865	0.103379
M. zebra	Omalagarasi	Omacrochir	Oaureus	0.000478092	0.176725	0.429862	0.000102685	907765	136676	136545	0.000110924
M. zebra	Omacrochir	Omossambicus	Oaureus	0.0285479	5.06592	2.03217e-07	0.00872937	629123	200081	188975	0.0109077
M. zebra	Omacrochir	Omtera	Oaureus	0.0216732	8.39807	0	0.00521752	856975	157207	150537	0.0057267
M. zebra	Oaureus	Oniloticus	Omacrochir	0.212123	44.5774	0	0.126353	526333	356791	231914	0.111993
M. zebra	Oplacidus_placidus	Omacrochir	Oaureus	0.00275868	0.708721	0.239249	0.000790229	692254	182791	181785	0.000951903
M. zebra	Oplacidus_rovumae	Omacrochir	Oaureus	0.0136527	4.47071	3.89807e-06	0.00415131	661557	203505	198023	0.00515669
M. zebra	Omacrochir	Orukwaensis	Oaureus	0.00337271	1.26867	0.10228	0.000788054	913428	150106	149097	0.000832075
M. zebra	Oshiranus	Omacrochir	Oaureus	0.0210008	7.04008	9.60676e-13	0.00592864	714006	190600	182759	0.00721101
M. zebra	Oshiranuschilwae	Omacrochir	Oaureus	0.00862639	2.19415	0.0141125	0.00248449	673622	180877	177783	0.00299724
M. zebra	Oaureus	Ospilurus	Omacrochir	0.17559	34.5868	0	0.108466	493092	353667	248017	0.0965038
M. zebra	Osquam_kar_chambo	Omacrochir	Oaureus	0.0199991	9.37676	0	0.00455245	905519	153238	147229	0.00498264
M. zebra	Otanganicae	Omacrochir	Oaureus	5.67283e-05	0.0200067	0.492019	1.57696e-05	632948	176289	176269	2.02941e-05
M. zebra	Omacrochir	Ourolepis	Oaureus	0.00617516	2.13959	0.016194	0.00191507	624505	203808	201307	0.00242905
M. zebra	Ovariabilis	Omacrochir	Oaureus	0.080885	25.965	0	0.0188153	888445	163855	139332	0.0205793
M. zebra	Omalagarasi	Omossambicus	Oaureus	0.0271984	4.7466	1.03434e-06	0.00865343	594037	207646	196649	0.0110154
M. zebra	Omalagarasi	Omtera	Oaureus	0.0239822	10.7445	0	0.00510399	978152	139301	132776	0.00521904
M. zebra	Oaureus	Oniloticus	Omalagarasi	0.221428	47.6404	0	0.120402	524239	361069	230155	0.117363
M. zebra	Oplacidus_placidus	Omalagarasi	Oaureus	0.00246998	0.59561	0.275718	0.000725174	670170	186747	185827	0.000882287
M. zebra	Oplacidus_rovumae	Omalagarasi	Oaureus	0.0138884	4.47812	3.76518e-06	0.00427308	648868	205641	200007	0.00534274
M. zebra	Omalagarasi	Orukwaensis	Oaureus	0.00425059	1.86528	0.0310711	0.000829877	1101750	125455	124393	0.000785737
M. zebra	Oshiranus	Omalagarasi	Oaureus	0.0207651	6.61693	1.83363e-11	0.00594738	698553	192877	185030	0.00728963
M. zebra	Oshiranuschilwae	Omalagarasi	Oaureus	0.00843609	2.05311	0.0200309	0.00246796	657694	183405	180337	0.00300361
M. zebra	Oaureus	Ospilurus	Omalagarasi	0.177011	35.615	0	0.0993613	492183	354276	247717	0.0973874
M. zebra	Osquam_kar_chambo	Omalagarasi	Oaureus	0.0199789	8.80209	0	0.00459078	887158	154376	148328	0.00508294
M. zebra	Otanganicae	Omalagarasi	Oaureus	2.75071e-06	0.00109182	0.499564	7.40572e-07	652062	170411	170410	1.0072e-06
M. zebra	Omalagarasi	Ourolepis	Oaureus	0.00599487	2.02707	0.0213277	0.00187134	617945	204887	202445	0.0023818
M. zebra	Ovariabilis	Omalagarasi	Oaureus	0.094375	30.7887	0	0.0186788	1051530	140872	116576	0.018561
M. zebra	Omtera	Omossambicus	Oaureus	0.0105285	1.9547	0.0253094	0.00351074	593592	214333	209867	0.00438793
M. zebra	Oaureus	Oniloticus	Omossambicus	0.165577	26.1085	0	0.113317	533723	349819	250431	0.0876458
M. zebra	Oplacidus_placidus	Omossambicus	Oaureus	0.0362128	9.00365	0	0.00948707	810221	172922	160836	0.0105649
M. zebra	Oplacidus_rovumae	Omossambicus	Oaureus	0.0448409	11.7483	0	0.0126416	767521	194872	178145	0.0146659
M. zebra	Orukwaensis	Omossambicus	Oaureus	0.0232026	4.40085	5.39133e-06	0.00780037	596029	219677	209714	0.00971602
M. zebra	Oshiranus	Omossambicus	Oaureus	0.0522742	14.0881	0	0.0143668	766224	191643	172602	0.0168435
M. zebra	Oshiranuschilwae	Omossambicus	Oaureus	0.0414624	8.54748	0	0.0112199	755409	176068	162049	0.01282
M. zebra	Oaureus	Ospilurus	Omossambicus	0.140772	20.2764	0	0.100097	497945	350669	264123	0.0777776
M. zebra	Osquam_kar_chambo	Omossambicus	Oaureus	0.0430314	9.73331	0	0.0132497	641544	211968	194478	0.0166891
M. zebra	Otanganicae	Omossambicus	Oaureus	0.0268688	4.5845	2.27541e-06	0.00871012	559246	211362	200301	0.0113924
M. zebra	Ourolepis	Omossambicus	Oaureus	0.0240944	6.64845	1.48098e-11	0.00664332	779858	184625	175937	0.00761825
M. zebra	Ovariabilis	Omossambicus	Oaureus	0.0832547	15.7811	0	0.0274942	588644	233006	197190	0.0351537
M. zebra	Oaureus	Oniloticus	Omtera	0.210586	46.3836	0	0.132893	529842	369427	240901	0.112725
M. zebra	Oplacidus_placidus	Omtera	Oaureus	0.0194358	4.91382	4.46591e-07	0.00600524	660527	201409	193729	0.00727504
M. zebra	Oplacidus_rovumae	Omtera	Oaureus	0.03002	10.0408	0	0.00966718	645224	220538	207683	0.0119755
M. zebra	Orukwaensis	Omtera	Oaureus	0.0182478	8.94384	0	0.00415565	1008820	149043	143701	0.00410429
M. zebra	Oshiranus	Omtera	Oaureus	0.0375115	12.6025	0	0.0113572	687088	209143	194020	0.0138711
M. zebra	Oshiranuschilwae	Omtera	Oaureus	0.0241232	6.37329	9.25087e-11	0.00739518	649296	196661	187396	0.00896596
M. zebra	Oaureus	Ospilurus	Omtera	0.173991	36.6781	0	0.113533	496766	365196	256949	0.0967432
M. zebra	Osquam_kar_chambo	Omtera	Oaureus	0.0394997	19.0491	0	0.0100068	843451	174952	161656	0.0112672
M. zebra	Otanganicae	Omtera	Oaureus	0.0177045	7.25581	1.99618e-13	0.00507912	642952	186204	179726	0.00642097
M. zebra	Ourolepis	Omtera	Oaureus	0.0105143	3.7214	9.90598e-05	0.00340168	626863	214866	210395	0.0042495
M. zebra	Ovariabilis	Omtera	Oaureus	0.102692	41.794	0	0.0238315	949813	167650	136424	0.0249034
M. zebra	Oaureus	Oniloticus	Oplacidus_placidus	0.186822	34.1341	0	0.0979248	537896	353076	241918	0.098119
M. zebra	Oaureus	Oniloticus	Oplacidus_rovumae	0.219397	48.4274	0	0.118691	546272	379124	242698	0.116794
M. zebra	Oaureus	Oniloticus	Orukwaensis	0.205163	45.9698	0	0.110567	536623	367777	242558	0.109175
M. zebra	Oaureus	Oniloticus	Oshiranus	0.194385	43.1419	0	0.10138	550641	362874	244759	0.101975
M. zebra	Oaureus	Oniloticus	Oshiranuschilwae	0.188576	32.7219	0	0.0811712	527232	343652	234606	0.0986404
M. zebra	Ospilurus	Oniloticus	Oaureus	0.0776873	18.7828	0	0.044562	551672	316441	270818	0.0400577
M. zebra	Oaureus	Oniloticus	Osquam_kar_chambo	0.212002	52.6398	0	0.122948	542582	366823	238494	0.111795
M. zebra	Oaureus	Oniloticus	Otanganicae	0.220801	49.0049	0	0.172342	521447	356521	227556	0.116655
M. zebra	Oaureus	Oniloticus	Ourolepis	0.184783	42.4919	0	0.101509	546478	364929	251098	0.0979187
M. zebra	Oaureus	Oniloticus	Ovariabilis	0.2229	48.16	0	0.124994	548432	361016	229410	0.11556
M. zebra	Oplacidus_rovumae	Oplacidus_placidus	Oaureus	0.0146716	5.51514	1.74254e-08	0.00330519	1072050	151036	146668	0.00318889
M. zebra	Oplacidus_placidus	Orukwaensis	Oaureus	0.0058308	1.51916	0.0643615	0.00181911	670871	200772	198444	0.00217552
M. zebra	Oshiranus	Oplacidus_placidus	Oaureus	0.0239309	10.8	0	0.00493652	1128120	139662	133134	0.00465981
M. zebra	Oshiranuschilwae	Oplacidus_placidus	Oaureus	0.00682983	2.30513	0.0105796	0.00138805	1106830	127727	125994	0.00127375
M. zebra	Oaureus	Ospilurus	Oplacidus_placidus	0.159178	27.0041	0	0.0866903	502757	353657	256529	0.0872713
M. zebra	Osquam_kar_chambo	Oplacidus_placidus	Oaureus	0.0144546	4.42183	4.89351e-06	0.00399167	769666	184637	179375	0.00464153
M. zebra	Oplacidus_placidus	Otanganicae	Oaureus	0.00251975	0.589475	0.277771	0.00077805	589379	196980	195990	0.00100779
M. zebra	Oplacidus_placidus	Ourolepis	Oaureus	0.0107526	5.08117	1.87554e-07	0.0026664	922434	164166	160673	0.00280051
M. zebra	Ovariabilis	Oplacidus_placidus	Oaureus	0.05981	15.2122	0	0.0183692	662370	211620	187735	0.0224964
M. zebra	Oplacidus_rovumae	Orukwaensis	Oaureus	0.0172208	5.92614	1.55073e-09	0.00562597	650940	220973	213491	0.00689329
M. zebra	Oshiranus	Oplacidus_rovumae	Oaureus	0.00729422	3.70019	0.00010772	0.00163808	1101820	155137	152890	0.00159379
M. zebra	Oplacidus_rovumae	Oshiranuschilwae	Oaureus	0.00844626	3.02457	0.00124493	0.001729	1154580	133302	131069	0.0015737
M. zebra	Oaureus	Ospilurus	Oplacidus_rovumae	0.164876	34.5196	0	0.0910749	515704	364925	261622	0.0904381
M. zebra	Osquam_kar_chambo	Oplacidus_rovumae	Oaureus	0.00158124	0.601033	0.273909	0.000467212	733158	202363	201724	0.000561884
M. zebra	Oplacidus_rovumae	Otanganicae	Oaureus	0.0132407	4.14324	1.71215e-05	0.00422845	584760	213750	208164	0.00554897
M. zebra	Oplacidus_rovumae	Ourolepis	Oaureus	0.025073	12.5823	0	0.00626162	968185	173986	165474	0.00650941
M. zebra	Ovariabilis	Oplacidus_rovumae	Oaureus	0.0456841	15.5235	0	0.0146533	642420	226095	206340	0.0183792
M. zebra	Oshiranus	Orukwaensis	Oaureus	0.0240192	8.25858	1.11022e-16	0.00733569	700821	208191	198424	0.00881947
M. zebra	Oshiranuschilwae	Orukwaensis	Oaureus	0.0102527	2.76145	0.00287728	0.00317558	659562	195915	191939	0.00379601
M. zebra	Oaureus	Ospilurus	Orukwaensis	0.171891	36.8799	0	0.0958739	503145	364982	257912	0.0950855
M. zebra	Osquam_kar_chambo	Orukwaensis	Oaureus	0.0235978	11.2088	0	0.00587182	893947	169209	161407	0.00637125
M. zebra	Otanganicae	Orukwaensis	Oaureus	0.00285266	1.19783	0.115491	0.000819427	655978	183641	182596	0.00102229
M. zebra	Orukwaensis	Ourolepis	Oaureus	0.00194887	0.695377	0.243409	0.000644158	623913	217221	216376	0.000799047
M. zebra	Ovariabilis	Orukwaensis	Oaureus	0.0895798	39.2622	0	0.0195543	1052440	155908	130272	0.0191511
M. zebra	Oshiranus	Oshiranuschilwae	Oaureus	0.0184391	8.27535	1.11022e-16	0.00356812	1166680	127377	122765	0.00325517
M. zebra	Oaureus	Ospilurus	Oshiranus	0.162439	33.2454	0	0.0878416	516653	361174	260234	0.0886947
M. zebra	Oshiranus	Osquam_kar_chambo	Oaureus	0.00444399	1.73877	0.0410379	0.00119186	818659	184114	182484	0.00137523
M. zebra	Oshiranus	Otanganicae	Oaureus	0.0197102	6.10949	4.99755e-10	0.00601242	602227	205812	197856	0.00790937
M. zebra	Oshiranus	Ourolepis	Oaureus	0.0315166	19.1813	0	0.00789259	934592	175808	165065	0.00842281
M. zebra	Ovariabilis	Oshiranus	Oaureus	0.0428403	14.6489	0	0.0129089	689985	211396	194028	0.0158553
M. zebra	Oaureus	Ospilurus	Oshiranuschilwae	0.163105	26.3596	0	0.0729794	491905	345244	248415	0.089197
M. zebra	Osquam_kar_chambo	Oshiranuschilwae	Oaureus	0.0085427	2.62904	0.00428135	0.00233268	764832	177311	174307	0.00269067
M. zebra	Oshiranuschilwae	Otanganicae	Oaureus	0.00804047	1.92376	0.0271924	0.00247927	575546	193788	190697	0.00321969
M. zebra	Oshiranuschilwae	Ourolepis	Oaureus	0.0170625	7.78088	3.55271e-15	0.00407913	939309	155857	150628	0.00419732
M. zebra	Ovariabilis	Oshiranuschilwae	Oaureus	0.0542668	14.2751	0	0.0166469	650548	205460	184308	0.0203323
M. zebra	Oaureus	Ospilurus	Osquam_kar_chambo	0.177219	41.216	0	0.106473	508776	363686	254188	0.097189
M. zebra	Oaureus	Ospilurus	Otanganicae	0.179093	36.9409	0	0.144974	488649	350625	244112	0.0983149
M. zebra	Oaureus	Ospilurus	Ourolepis	0.162613	35.0802	0	0.0930145	511086	367843	264943	0.0899576
M. zebra	Oaureus	Ospilurus	Ovariabilis	0.178287	35.8869	0	0.103176	516466	354168	246989	0.0958991
M. zebra	Osquam_kar_chambo	Otanganicae	Oaureus	0.0170514	7.44524	4.84057e-14	0.00486345	633135	191441	185022	0.00635798
M. zebra	Osquam_kar_chambo	Ourolepis	Oaureus	0.022214	8.79944	0	0.00682215	663245	212964	203708	0.00857103
M. zebra	Ovariabilis	Osquam_kar_chambo	Oaureus	0.0575397	24.5959	0	0.0142177	869681	175795	156665	0.0159133
M. zebra	Otanganicae	Ourolepis	Oaureus	0.00594876	1.90827	0.028178	0.00188249	587726	207645	205189	0.00245463
M. zebra	Ovariabilis	Otanganicae	Oaureus	0.0666306	25.6393	0	0.0188823	643574	196753	172171	0.0242786
M. zebra	Ovariabilis	Ourolepis	Oaureus	0.0641513	23.1243	0	0.0208043	613433	230764	202941	0.0265705
M. zebra	Ogirigan	Ochungruruensis	Oesculentus	0.173801	54.0931	0	0.0961509	321644	346554	243928	0.112513
M. zebra	Ohunteri	Ochungruruensis	Oesculentus	0.172305	64.2255	0	0.0880267	288451	310532	219248	0.111563
M. zebra	Ojipe	Ochungruruensis	Oesculentus	0.133542	30.9632	0	0.0771426	321270	341769	261242	0.0871239
M. zebra	Ochungruruensis	Okaromo	Oesculentus	0.147887	48.0733	0	0.0661769	386725	243953	181094	0.0774343
M. zebra	OkorogweM	Ochungruruensis	Oesculentus	0.106431	36.9939	0	0.0480102	391489	248207	200456	0.0568361
M. zebra	OkorogweN	Ochungruruensis	Oesculentus	0.130185	41.4945	0	0.0602516	388206	263708	202955	0.071067
M. zebra	Ochungruruensis	Oesculentus	Oleucostictus	0.142197	46.3109	0	0.0620786	355354	286153	214904	0.0831949
M. zebra	Ochungruruensis	Omacrochir	Oesculentus	0.0837942	27.5217	0	0.0364031	432932	224938	190156	0.0410153
M. zebra	Ochungruruensis	Omalagarasi	Oesculentus	0.158437	50.2943	0	0.0715785	404250	248815	180755	0.0816243
M. zebra	Omossambicus	Ochungruruensis	Oesculentus	0.120778	40.4488	0	0.054427	393502	254754	199847	0.064741
M. zebra	Ochungruruensis	Omtera	Oesculentus	0.219558	52.217	0	0.111956	376846	298805	191217	0.124111
M. zebra	Ochungruruensis	Oesculentus	Oniloticus	0.0930383	35.2425	0	0.0360938	488612	259022	214927	0.0458101
M. zebra	Oplacidus_placidus	Ochungruruensis	Oesculentus	0.0727239	27.5513	0	0.0274125	631877	198100	171240	0.0268274
M. zebra	Oplacidus_rovumae	Ochungruruensis	Oesculentus	0.116415	48.1066	0	0.0444852	602881	226932	179605	0.0468854
M. zebra	Ochungruruensis	Orukwaensis	Oesculentus	0.180053	54.4991	0	0.08795	407489	276960	192443	0.0963825
M. zebra	Oshiranus	Ochungruruensis	Oesculentus	0.0718303	33.9964	0	0.0247165	694823	191715	166019	0.0244129
M. zebra	Oshiranuschilwae	Ochungruruensis	Oesculentus	0.0712581	24.7815	0	0.0257994	658661	185396	160732	0.0245464
M. zebra	Ochungruruensis	Oesculentus	Ospilurus	0.0702871	24.55	0	0.0311465	502864	251256	218256	0.0339375
M. zebra	Ochungruruensis	Osquam_kar_chambo	Oesculentus	0.0495013	21.025	0	0.0184483	580943	198182	179487	0.0195022
M. zebra	Ochungruruensis	Otanganicae	Oesculentus	0.00103746	0.365261	0.357458	0.000534906	277512	247494	246981	0.000664519
M. zebra	Ourolepis	Ochungruruensis	Oesculentus	0.0702803	29.8672	0	0.0303448	477261	239129	207724	0.0339839
M. zebra	Ochungruruensis	Ovariabilis	Oesculentus	0.138246	40.5796	0	0.0673263	390310	271678	205685	0.0760575
M. zebra	Ogirigan	Ohunteri	Ochungruruensis	0.00447878	2.36553	0.00900212	0.00252889	570234	222166	220184	0.00195737
M. zebra	Ogirigan	Ojipe	Ochungruruensis	0.01152	6.10596	5.10933e-10	0.00594235	820076	209122	204359	0.00386119
M. zebra	Ogirigan	Ochungruruensis	Okaromo	0.364188	84.2644	0	0.353873	223939	454222	211701	0.272538
M. zebra	Ochungruruensis	OkorogweM	Ogirigan	0.255949	57.257	0	0.156544	375117	350929	207897	0.153149
M. zebra	Ochungruruensis	OkorogweN	Ogirigan	0.194072	35.5104	0	0.119967	376554	337651	227894	0.116503
M. zebra	Ogirigan	Ochungruruensis	Oleucostictus	0.151014	54.9404	0	0.065173	417993	302366	223024	0.0841037
M. zebra	Ogirigan	Ochungruruensis	Omacrochir	0.406882	96.2864	0	0.43479	225132	492987	207835	0.307955
M. zebra	Ogirigan	Ochungruruensis	Omalagarasi	0.383227	90.2007	0	0.348802	225496	473757	211245	0.288317
M. zebra	Omossambicus	Ochungruruensis	Ogirigan	0.0234553	7.7217	5.77316e-15	0.0121399	409936	246723	235414	0.0126772
M. zebra	Ogirigan	Ochungruruensis	Omtera	0.31723	78.2145	0	0.3453	239884	450417	233468	0.234852
M. zebra	Ogirigan	Ochungruruensis	Oniloticus	0.0981706	39.8677	0	0.0401676	532491	283876	233122	0.0483607
M. zebra	Ochungruruensis	Oplacidus_placidus	Ogirigan	0.0158088	5.50368	1.85973e-08	0.00672243	651385	198926	192735	0.0059355
M. zebra	Oplacidus_rovumae	Ochungruruensis	Ogirigan	0.0271658	10.4549	0	0.0120282	623392	221389	209679	0.0111052
M. zebra	Ogirigan	Ochungruruensis	Orukwaensis	0.356351	84.4277	0	0.316771	238868	479185	227395	0.266318
M. zebra	Ochungruruensis	Oshiranus	Ogirigan	0.00270057	1.14019	0.127104	0.00106469	718179	190062	189038	0.000933218
M. zebra	Ochungruruensis	Oshiranuschilwae	Ogirigan	0.0314119	9.78114	0	0.0128715	675168	190055	178478	0.0110923
M. zebra	Ogirigan	Ochungruruensis	Ospilurus	0.0452741	14.7273	0	0.0218399	534107	272920	249278	0.0223818
M. zebra	Ogirigan	Ochungruruensis	Osquam_kar_chambo	0.541091	135.189	0	0.628126	209265	636691	189595	0.431747
M. zebra	Ogirigan	Ochungruruensis	Otanganicae	0.228631	77.7779	0	0.271533	287631	342604	215096	0.150838
M. zebra	Ochungruruensis	Ourolepis	Ogirigan	0.0534314	22.4063	0	0.0267758	490255	251702	226169	0.0263736
M. zebra	Ogirigan	Ochungruruensis	Ovariabilis	0.374654	88.6977	0	0.350325	255717	464989	211528	0.271886
M. zebra	Ohunteri	Ojipe	Ochungruruensis	0.00699531	3.43939	0.000291515	0.00355704	718474	199735	196960	0.00248841
M. zebra	Ohunteri	Ochungruruensis	Okaromo	0.379968	88.543	0	0.351839	199933	423215	190154	0.286561
M. zebra	Ochungruruensis	OkorogweM	Ohunteri	0.176231	48.6253	0	0.163191	356103	278098	194765	0.100526
M. zebra	Ochungruruensis	OkorogweN	Ohunteri	0.127985	26.5726	0	0.121551	355485	274492	212202	0.0739629
M. zebra	Ohunteri	Ochungruruensis	Oleucostictus	0.119668	45.9011	0	0.0480942	378944	263666	207306	0.0663124
M. zebra	Ohunteri	Ochungruruensis	Omacrochir	0.425578	102.176	0	0.433378	201502	461524	185966	0.324571
M. zebra	Ohunteri	Ochungruruensis	Omalagarasi	0.398747	95.4867	0	0.345702	201038	442064	190022	0.302526
M. zebra	Omossambicus	Ochungruruensis	Ohunteri	0.0354343	11.5307	0	0.0290104	381569	224628	209254	0.0188534
M. zebra	Ohunteri	Ochungruruensis	Omtera	0.343105	87.7285	0	0.349159	215812	419678	205259	0.255033
M. zebra	Ohunteri	Ochungruruensis	Oniloticus	0.0660523	27.2048	0	0.0249197	490474	245377	214970	0.0319797
M. zebra	Ochungruruensis	Oplacidus_placidus	Ohunteri	0.0168508	5.69367	6.21685e-09	0.0114288	618458	177442	171561	0.0060788
M. zebra	Oplacidus_rovumae	Ochungruruensis	Ohunteri	0.024135	9.27561	0	0.0168524	588545	197277	187979	0.00954815
M. zebra	Ohunteri	Ochungruruensis	Orukwaensis	0.37658	89.3672	0	0.316666	214462	447806	202801	0.28322
M. zebra	Ochungruruensis	Oshiranus	Ohunteri	0.00642344	2.62989	0.00427064	0.00399531	683032	169525	167361	0.00212174
M. zebra	Ochungruruensis	Oshiranuschilwae	Ohunteri	0.0303143	9.07433	0	0.0199071	644196	169414	159445	0.0102451
M. zebra	Ohunteri	Ochungruruensis	Ospilurus	0.0421285	14.5246	0	0.0186799	499394	242305	222714	0.0203139
M. zebra	Ohunteri	Ochungruruensis	Osquam_kar_chambo	0.562904	141.638	0	0.626437	186112	602082	168383	0.453386
M. zebra	Ohunteri	Ochungruruensis	Otanganicae	0.232774	82.6076	0	0.261773	260641	311644	193954	0.153594
M. zebra	Ochungruruensis	Ourolepis	Ohunteri	0.0609151	25.2358	0	0.0485641	456899	227370	201260	0.0294852
M. zebra	Ohunteri	Ochungruruensis	Ovariabilis	0.390103	94.2249	0	0.347047	230305	433332	190121	0.284871
M. zebra	Ojipe	Ochungruruensis	Okaromo	0.351549	77.7046	0	0.347097	225135	451123	216442	0.262889
M. zebra	Ochungruruensis	OkorogweM	Ojipe	0.220877	50.7761	0	0.124572	377024	335780	214284	0.131051
M. zebra	Ochungruruensis	OkorogweN	Ojipe	0.171519	32.016	0	0.0987262	377055	329246	232838	0.102656
M. zebra	Ojipe	Ochungruruensis	Oleucostictus	0.15095	50.1818	0	0.0651455	422207	301965	222758	0.0836461
M. zebra	Ojipe	Ochungruruensis	Omacrochir	0.398469	91.6786	0	0.430051	227034	490391	210935	0.301021
M. zebra	Ojipe	Ochungruruensis	Omalagarasi	0.371754	82.1028	0	0.342783	226927	470932	215681	0.279409
M. zebra	Omossambicus	Ochungruruensis	Ojipe	0.0254563	8.22472	1.11022e-16	0.0124666	408476	249716	237318	0.0138446
M. zebra	Ojipe	Ochungruruensis	Omtera	0.29981	66.3688	0	0.333466	240696	446753	240660	0.222057
M. zebra	Ojipe	Ochungruruensis	Oniloticus	0.127277	43.7891	0	0.0506348	539599	286251	221612	0.0617101
M. zebra	Ochungruruensis	Oplacidus_placidus	Ojipe	0.00982927	3.41499	0.000318925	0.00395546	650100	199801	195911	0.0037196
M. zebra	Oplacidus_rovumae	Ochungruruensis	Ojipe	0.0337931	13.0404	0	0.0141555	622321	225029	210318	0.0139089
M. zebra	Ojipe	Ochungruruensis	Orukwaensis	0.343733	77.7413	0	0.309961	240144	476033	232490	0.256721
M. zebra	Oshiranus	Ochungruruensis	Ojipe	0.00263991	1.08946	0.137975	0.000988048	716806	192347	191334	0.000920502
M. zebra	Ochungruruensis	Oshiranuschilwae	Ojipe	0.0251108	7.76674	3.9968e-15	0.00972966	673696	190802	181455	0.00893635
M. zebra	Ojipe	Ochungruruensis	Ospilurus	0.053719	16.2083	0	0.0256671	539437	273651	245749	0.0263516
M. zebra	Ojipe	Ochungruruensis	Osquam_kar_chambo	0.535205	131.711	0	0.626789	211612	634519	192106	0.426119
M. zebra	Ojipe	Ochungruruensis	Otanganicae	0.218695	69.874	0	0.263304	289686	340314	218175	0.144002
M. zebra	Ochungruruensis	Ourolepis	Ojipe	0.0452355	18.6642	0	0.0214162	489404	251710	229923	0.0224368
M. zebra	Ojipe	Ochungruruensis	Ovariabilis	0.361326	79.7738	0	0.342761	257013	461848	216679	0.262061
M. zebra	OkorogweM	Ochungruruensis	Okaromo	0.362174	73.0811	0	0.310363	301947	364320	170590	0.231497
M. zebra	OkorogweN	Ochungruruensis	Okaromo	0.379823	75.6072	0	0.327317	300355	381633	171529	0.246163
M. zebra	Ochungruruensis	Okaromo	Oleucostictus	0.071988	24.4642	0	0.0237031	516281	198253	171627	0.0300465
M. zebra	Okaromo	Omacrochir	Ochungruruensis	0.0839595	30.1482	0	0.0665156	337913	233558	197377	0.0470587
M. zebra	Okaromo	Omalagarasi	Ochungruruensis	0.04777	19.9304	0	0.031665	419656	187836	170709	0.0220085
M. zebra	Omossambicus	Ochungruruensis	Okaromo	0.358885	69.7957	0	0.309181	301149	369026	174104	0.230874
M. zebra	Omtera	Okaromo	Ochungruruensis	0.0518254	18.2734	0	0.0373262	376411	214808	193640	0.0269704
M. zebra	Ochungruruensis	Okaromo	Oniloticus	0.0431201	16.7318	0	0.0127774	647180	185043	169744	0.015269
M. zebra	Oplacidus_placidus	Ochungruruensis	Okaromo	0.25853	53.579	0	0.207377	502341	276667	163000	0.120665
M. zebra	Oplacidus_rovumae	Ochungruruensis	Okaromo	0.327615	71.2057	0	0.249289	483956	316994	160545	0.162714
M. zebra	Okaromo	Orukwaensis	Ochungruruensis	0.0220411	9.19074	0	0.0154492	422100	196041	187585	0.0104949
M. zebra	Oshiranus	Ochungruruensis	Okaromo	0.231879	54.8164	0	0.171936	552345	259026	161512	0.100232
M. zebra	Oshiranuschilwae	Ochungruruensis	Okaromo	0.26402	50.2553	0	0.20466	529152	260560	151712	0.115621
M. zebra	Ochungruruensis	Okaromo	Ospilurus	0.0212063	6.73246	8.34066e-12	0.00718311	660295	180806	173296	0.00740341
M. zebra	Okaromo	Osquam_kar_chambo	Ochungruruensis	0.344441	107.714	0	0.333932	286779	375846	183266	0.227665
M. zebra	Ochungruruensis	Okaromo	Otanganicae	0.154592	50.2976	0	0.190497	348841	237449	173864	0.0836475
M. zebra	Ourolepis	Ochungruruensis	Okaromo	0.348227	72.7871	0	0.282815	383410	354104	171185	0.201298
M. zebra	Ovariabilis	Okaromo	Ochungruruensis	0.0520595	21.4085	0	0.0362001	400471	208699	188045	0.0259077
M. zebra	OkorogweN	OkorogweM	Ochungruruensis	0.0594222	11.8477	0	0.0302542	638377	166276	147623	0.0195878
M. zebra	OkorogweM	Ochungruruensis	Oleucostictus	0.00963951	3.81047	6.93507e-05	0.00344657	484815	202886	199012	0.00436894
M. zebra	OkorogweM	Ochungruruensis	Omacrochir	0.397702	82.6554	0	0.387143	299795	398799	171850	0.260728
M. zebra	OkorogweM	Ochungruruensis	Omalagarasi	0.383083	77.4816	0	0.306959	303143	382786	170740	0.247524
M. zebra	Ochungruruensis	OkorogweM	Omossambicus	0.0220255	4.97603	3.24505e-07	0.0319295	264343	270777	259106	0.0146948
M. zebra	OkorogweM	Ochungruruensis	Omtera	0.328394	74.1556	0	0.307583	318342	359345	181677	0.206744
M. zebra	Ochungruruensis	OkorogweM	Oniloticus	0.028952	11.7529	0	0.00951098	605067	201907	190545	0.0113903
M. zebra	Ochungruruensis	Oplacidus_placidus	OkorogweM	0.2044	42.461	0	0.155528	463347	265725	175532	0.0997044
M. zebra	Ochungruruensis	Oplacidus_rovumae	OkorogweM	0.200226	49.0207	0	0.158017	425296	293229	195394	0.10705
M. zebra	OkorogweM	Ochungruruensis	Orukwaensis	0.382333	80.0931	0	0.289807	319412	390416	174449	0.24423
M. zebra	Ochungruruensis	Oshiranus	OkorogweM	0.194445	46.9904	0	0.133308	525836	252279	170142	0.0866189
M. zebra	Ochungruruensis	Oshiranuschilwae	OkorogweM	0.258544	49.4428	0	0.192412	485628	264397	155766	0.119929
M. zebra	Ochungruruensis	OkorogweM	Ospilurus	0.0508595	15.789	0	0.0193157	612588	208308	188145	0.0199823
M. zebra	OkorogweM	Ochungruruensis	Osquam_kar_chambo	0.540608	124.389	0	0.596376	275351	530217	158105	0.386139
M. zebra	OkorogweM	Ochungruruensis	Otanganicae	0.126182	42.7734	0	0.141834	356745	244246	189513	0.0692381
M. zebra	Ochungruruensis	Ourolepis	OkorogweM	0.336531	83.4649	0	0.313277	280290	378640	187961	0.225152
M. zebra	OkorogweM	Ochungruruensis	Ovariabilis	0.371383	75.1965	0	0.306587	332632	374043	171455	0.230704
M. zebra	OkorogweN	Ochungruruensis	Oleucostictus	0.012426	4.41567	5.03494e-06	0.00466962	477666	214272	209012	0.00583828
M. zebra	OkorogweN	Ochungruruensis	Omacrochir	0.413766	84.0192	0	0.403722	298262	416217	172589	0.274644
M. zebra	OkorogweN	Ochungruruensis	Omalagarasi	0.400078	79.6912	0	0.323406	301492	400169	171469	0.261931
M. zebra	OkorogweN	Ochungruruensis	Omossambicus	0.0138581	2.7835	0.00268876	0.0203905	263906	277659	270068	0.00935275
M. zebra	OkorogweN	Ochungruruensis	Omtera	0.347045	75.9009	0	0.326597	316588	376672	182585	0.2216
M. zebra	Ochungruruensis	OkorogweN	Oniloticus	0.136506	21.2288	0	0.0506423	587600	252141	191572	0.05873
M. zebra	Ochungruruensis	Oplacidus_placidus	OkorogweN	0.19849	42.2224	0	0.142613	483519	263764	176397	0.0945858
M. zebra	Ochungruruensis	Oplacidus_rovumae	OkorogweN	0.199081	48.9742	0	0.149121	444813	292810	195580	0.10419
M. zebra	OkorogweN	Ochungruruensis	Orukwaensis	0.397771	81.7262	0	0.304656	317538	407647	175635	0.257556
M. zebra	Ochungruruensis	Oshiranus	OkorogweN	0.188244	45.6257	0	0.122194	546161	250321	171008	0.0819781
M. zebra	Ochungruruensis	Oshiranuschilwae	OkorogweN	0.253283	48.6715	0	0.178345	505252	262580	156447	0.114828
M. zebra	Ochungruruensis	OkorogweN	Ospilurus	0.0961524	20.1976	0	0.0391533	598933	233409	192461	0.0399569
M. zebra	OkorogweN	Ochungruruensis	Osquam_kar_chambo	0.55023	126.592	0	0.607001	273830	548080	159015	0.396631
M. zebra	OkorogweN	Ochungruruensis	Otanganicae	0.153556	44.1264	0	0.172831	353666	259863	190679	0.0860275
M. zebra	Ochungruruensis	Ourolepis	OkorogweN	0.332165	82.3206	0	0.293397	300400	376689	188840	0.216933
M. zebra	OkorogweN	Ochungruruensis	Ovariabilis	0.388099	77.3878	0	0.322604	330888	390990	172356	0.244493
M. zebra	Ochungruruensis	Omacrochir	Oleucostictus	0.0421872	14.8309	0	0.013667	557423	190615	175183	0.0167154
M. zebra	Ochungruruensis	Omalagarasi	Oleucostictus	0.0659712	24.0333	0	0.021741	536205	197578	173122	0.0269664
M. zebra	Omossambicus	Ochungruruensis	Oleucostictus	0.0435947	16.743	0	0.0153976	489180	211112	193474	0.0197345
M. zebra	Ochungruruensis	Omtera	Oleucostictus	0.0604886	23.5722	0	0.0211504	512173	210475	186465	0.0264104
M. zebra	Ochungruruensis	Oleucostictus	Oniloticus	0.366025	79.5862	0	0.20618	347132	463503	215113	0.242155
M. zebra	Oplacidus_placidus	Ochungruruensis	Oleucostictus	0.0208519	8.68042	0	0.00608439	741718	168991	162087	0.00643552
M. zebra	Oplacidus_rovumae	Ochungruruensis	Oleucostictus	0.0391818	18.6993	0	0.0119902	707861	191703	177247	0.0134248
M. zebra	Ochungruruensis	Orukwaensis	Oleucostictus	0.0414713	16.0251	0	0.0143678	543669	204728	188424	0.0174035
M. zebra	Oshiranus	Ochungruruensis	Oleucostictus	0.0307099	16.4464	0	0.00826306	809137	166155	156254	0.00874998
M. zebra	Oshiranuschilwae	Ochungruruensis	Oleucostictus	0.0210832	7.80356	2.9976e-15	0.00593192	768760	159489	152902	0.00609258
M. zebra	Ochungruruensis	Oleucostictus	Ospilurus	0.198677	53.3125	0	0.111127	381194	353974	236634	0.120745
M. zebra	Ochungruruensis	Osquam_kar_chambo	Oleucostictus	0.0174751	8.39695	0	0.00496349	707367	171542	165649	0.00564162
M. zebra	Ochungruruensis	Otanganicae	Oleucostictus	0.0231613	9.13616	0	0.00883401	381070	221106	211096	0.0123083
M. zebra	Ochungruruensis	Ourolepis	Oleucostictus	0.00129617	0.575518	0.28247	0.000442024	579020	200705	200186	0.00052964
M. zebra	Ochungruruensis	Ovariabilis	Oleucostictus	0.000268951	0.101596	0.459539	9.34507e-05	524557	200524	200417	0.000115613
M. zebra	Omalagarasi	Omacrochir	Ochungruruensis	0.0456877	18.6422	0	0.0366673	364144	221867	202479	0.0245888
M. zebra	Omossambicus	Ochungruruensis	Omacrochir	0.316553	62.6625	0	0.34011	285946	390252	202587	0.213551
M. zebra	Omtera	Omacrochir	Ochungruruensis	0.123296	39.0018	0	0.101078	338218	262838	205138	0.0715709
M. zebra	Ochungruruensis	Omacrochir	Oniloticus	0.0211929	8.39811	0	0.00619548	687873	179639	172183	0.00717133
M. zebra	Oplacidus_placidus	Ochungruruensis	Omacrochir	0.25008	51.672	0	0.246798	487770	298250	178919	0.123667
M. zebra	Oplacidus_rovumae	Ochungruruensis	Omacrochir	0.343255	74.819	0	0.305953	474953	344376	168373	0.178194
M. zebra	Orukwaensis	Omacrochir	Ochungruruensis	0.0625517	25.0029	0	0.0515394	371198	237255	209321	0.0341586
M. zebra	Oshiranus	Ochungruruensis	Omacrochir	0.244356	57.4539	0	0.218111	539364	282101	171308	0.1116
M. zebra	Oshiranuschilwae	Ochungruruensis	Omacrochir	0.276251	53.1863	0	0.259001	517031	283907	161001	0.127769
M. zebra	Ochungruruensis	Omacrochir	Ospilurus	0.011415	3.78529	7.67661e-05	0.00382664	699247	178210	174188	0.00382448
M. zebra	Omacrochir	Osquam_kar_chambo	Ochungruruensis	0.283265	96.5796	0	0.287786	316185	354487	197989	0.18016
M. zebra	Ochungruruensis	Omacrochir	Otanganicae	0.100535	32.9286	0	0.12073	393581	222429	181790	0.0509388
M. zebra	Ourolepis	Ochungruruensis	Omacrochir	0.37788	80.3661	0	0.351664	379951	387389	174908	0.225504
M. zebra	Ovariabilis	Omacrochir	Ochungruruensis	0.125118	44.8258	0	0.100036	354707	258090	200688	0.0705631
M. zebra	Omossambicus	Ochungruruensis	Omalagarasi	0.375885	73.3304	0	0.304471	301766	386811	175461	0.244607
M. zebra	Omtera	Omalagarasi	Ochungruruensis	0.0991847	33.9137	0	0.0678587	447924	213644	175088	0.0460835
M. zebra	Ochungruruensis	Omalagarasi	Oniloticus	0.0390867	16.2702	0	0.0116171	667795	185172	171241	0.0136017
M. zebra	Oplacidus_placidus	Ochungruruensis	Omalagarasi	0.276912	56.0615	0	0.207431	500135	291197	164899	0.132079
M. zebra	Oplacidus_rovumae	Ochungruruensis	Omalagarasi	0.347025	74.3234	0	0.24856	483253	333281	161559	0.175568
M. zebra	Orukwaensis	Omalagarasi	Ochungruruensis	0.0252658	12.8591	0	0.0160609	542185	175529	166878	0.00977965
M. zebra	Oshiranus	Ochungruruensis	Omalagarasi	0.249975	57.2011	0	0.173933	549413	272681	163618	0.110644
M. zebra	Oshiranuschilwae	Ochungruruensis	Omalagarasi	0.285699	54.1158	0	0.206417	527332	275022	152795	0.127966
M. zebra	Ochungruruensis	Omalagarasi	Ospilurus	0.0143981	4.83101	6.79214e-07	0.00487747	681279	180478	175355	0.00493968
M. zebra	Omalagarasi	Osquam_kar_chambo	Ochungruruensis	0.31913	102.102	0	0.313563	305633	363619	187682	0.20531
M. zebra	Ochungruruensis	Omalagarasi	Otanganicae	0.159943	53.7534	0	0.197957	366388	239838	173696	0.0848059
M. zebra	Ourolepis	Ochungruruensis	Omalagarasi	0.368777	75.3412	0	0.281658	384491	372535	171797	0.216121
M. zebra	Ovariabilis	Omalagarasi	Ochungruruensis	0.10501	44.7696	0	0.0665097	501730	199572	161641	0.0439554
M. zebra	Omossambicus	Ochungruruensis	Omtera	0.33282	72.3312	0	0.310771	318641	365249	182835	0.210464
M. zebra	Omossambicus	Ochungruruensis	Oniloticus	0.0169875	7.26992	1.79856e-13	0.00547521	609393	198065	191448	0.00662425
M. zebra	Ochungruruensis	Oplacidus_placidus	Omossambicus	0.262426	63.71	0	0.337598	468367	298393	174337	0.131821
M. zebra	Ochungruruensis	Oplacidus_rovumae	Omossambicus	0.113552	33.1131	0	0.135008	449893	268932	214085	0.0587913
M. zebra	Omossambicus	Ochungruruensis	Orukwaensis	0.374083	74.3924	0	0.286541	317666	394074	179507	0.240749
M. zebra	Ochungruruensis	Oshiranus	Omossambicus	0.133582	40.066	0	0.140187	545513	239859	183329	0.0583565
M. zebra	Ochungruruensis	Oshiranuschilwae	Omossambicus	0.185852	42.7409	0	0.217956	506652	247905	170199	0.0840287
M. zebra	Omossambicus	Ochungruruensis	Ospilurus	0.00973188	3.47029	0.000259951	0.00359665	617824	196703	192912	0.00376301
M. zebra	Omossambicus	Ochungruruensis	Osquam_kar_chambo	0.500313	112.122	0	0.576725	262670	523639	174400	0.363522
M. zebra	Omossambicus	Ochungruruensis	Otanganicae	0.128591	39.9168	0	0.144737	356982	249297	192488	0.0711209
M. zebra	Ochungruruensis	Ourolepis	Omossambicus	0.143629	39.7651	0	0.191825	324642	302996	226889	0.0890633
M. zebra	Omossambicus	Ochungruruensis	Ovariabilis	0.366656	71.8415	0	0.304605	331794	378289	175309	0.229254
M. zebra	Ochungruruensis	Omtera	Oniloticus	0.0456371	19.9773	0	0.0144846	642598	200717	183196	0.0170685
M. zebra	Oplacidus_placidus	Ochungruruensis	Omtera	0.242072	55.5899	0	0.210449	524989	276533	168744	0.111092
M. zebra	Oplacidus_rovumae	Ochungruruensis	Omtera	0.3029	73.281	0	0.25015	505592	316246	169203	0.148372
M. zebra	Omtera	Orukwaensis	Ochungruruensis	0.0737022	27.2544	0	0.0517495	478975	216623	186884	0.0336993
M. zebra	Oshiranus	Ochungruruensis	Omtera	0.219513	57.7012	0	0.17614	577528	261008	167045	0.0934415
M. zebra	Oshiranuschilwae	Ochungruruensis	Omtera	0.243648	50.6051	0	0.20658	551448	260111	158192	0.105098
M. zebra	Ochungruruensis	Omtera	Ospilurus	0.0337133	12.4632	0	0.0122527	655058	198826	185857	0.0124733
M. zebra	Omtera	Osquam_kar_chambo	Ochungruruensis	0.360035	105.466	0	0.354867	287906	406215	191145	0.242944
M. zebra	Ochungruruensis	Omtera	Otanganicae	0.104784	37.4085	0	0.134197	349310	240424	194818	0.05813
M. zebra	Ourolepis	Ochungruruensis	Omtera	0.300415	68.8175	0	0.270852	399827	348587	187530	0.17208
M. zebra	Omtera	Ovariabilis	Ochungruruensis	0.000230198	0.092428	0.463179	0.000167633	429294	212774	212676	0.000114654
M. zebra	Oplacidus_placidus	Ochungruruensis	Oniloticus	0.0230054	10.4894	0	0.00608442	870709	163594	156236	0.00618039
M. zebra	Ochungruruensis	Oplacidus_rovumae	Oniloticus	0.0299265	9.12103	0	0.00878279	832016	192003	180845	0.0092608
M. zebra	Ochungruruensis	Orukwaensis	Oniloticus	0.0233929	10.3717	0	0.00736679	674907	194960	186047	0.00844103
M. zebra	Oshiranus	Ochungruruensis	Oniloticus	0.0306019	17.5567	0	0.00755199	940549	161861	152249	0.00766105
M. zebra	Oshiranuschilwae	Ochungruruensis	Oniloticus	0.0257001	10.5036	0	0.00656547	895850	155147	147373	0.00648714
M. zebra	Ospilurus	Oniloticus	Ochungruruensis	0.0275793	10.4278	0	0.0131947	666970	253318	239720	0.0117223
M. zebra	Ochungruruensis	Osquam_kar_chambo	Oniloticus	0.00724648	3.82041	6.66161e-05	0.00188301	839884	165090	162715	0.00203393
M. zebra	Ochungruruensis	Otanganicae	Oniloticus	0.0303563	12.7138	0	0.010302	501503	211010	198577	0.0136463
M. zebra	Ourolepis	Ochungruruensis	Oniloticus	0.00860102	4.53189	2.92297e-06	0.0026325	707718	193809	190503	0.00302739
M. zebra	Ovariabilis	Ochungruruensis	Oniloticus	0.0263733	10.7041	0	0.00833069	655170	198107	187927	0.00977714
M. zebra	Oplacidus_rovumae	Oplacidus_placidus	Ochungruruensis	0.110562	41.9526	0	0.143564	393584	298923	239405	0.0638665
M. zebra	Oplacidus_placidus	Ochungruruensis	Orukwaensis	0.282129	58.9989	0	0.197302	517261	299032	167430	0.13378
M. zebra	Oplacidus_placidus	Oshiranus	Ochungruruensis	0.126628	51.8529	0	0.188645	392805	297839	230888	0.0726518
M. zebra	Oplacidus_placidus	Oshiranuschilwae	Ochungruruensis	0.0964652	28.3867	0	0.153988	396883	268822	221521	0.0533134
M. zebra	Oplacidus_placidus	Ochungruruensis	Ospilurus	0.0161534	6.39639	7.95447e-11	0.00490527	878558	163461	158264	0.00432981
M. zebra	Oplacidus_placidus	Ochungruruensis	Osquam_kar_chambo	0.357615	89.4949	0	0.448199	427535	392806	185865	0.205665
M. zebra	Oplacidus_placidus	Ochungruruensis	Otanganicae	0.0672698	24.8293	0	0.0670248	593419	191569	167420	0.0253557
M. zebra	Ochungruruensis	Oplacidus_placidus	Ourolepis	0.248567	56.0588	0	0.25943	397199	330649	198996	0.142044
M. zebra	Oplacidus_placidus	Ochungruruensis	Ovariabilis	0.268295	55.3763	0	0.206274	532282	284999	164422	0.122824
M. zebra	Oplacidus_rovumae	Ochungruruensis	Orukwaensis	0.347926	77.1639	0	0.235733	501146	342088	165489	0.175072
M. zebra	Oplacidus_rovumae	Oshiranus	Ochungruruensis	0.224936	95.8465	0	0.28293	388548	347202	219688	0.133461
M. zebra	Oplacidus_rovumae	Oshiranuschilwae	Ochungruruensis	0.225186	74.4336	0	0.26413	450645	287244	181655	0.114828
M. zebra	Oplacidus_rovumae	Ochungruruensis	Ospilurus	0.0154048	6.11761	4.74953e-10	0.00520142	843461	183896	178316	0.00462812
M. zebra	Oplacidus_rovumae	Ochungruruensis	Osquam_kar_chambo	0.43895	116.919	0	0.459985	421808	447860	174622	0.26165
M. zebra	Oplacidus_rovumae	Ochungruruensis	Otanganicae	0.126309	48.9965	0	0.117896	564973	221061	171479	0.0517821
M. zebra	Ochungruruensis	Oplacidus_rovumae	Ourolepis	0.274912	72.1054	0	0.278951	352990	376568	214168	0.172084
M. zebra	Oplacidus_rovumae	Ochungruruensis	Ovariabilis	0.336285	73.3587	0	0.24753	514875	326019	161929	0.163628
M. zebra	Oshiranus	Ochungruruensis	Orukwaensis	0.254291	60.2942	0	0.166314	567428	281203	167182	0.112246
M. zebra	Oshiranuschilwae	Ochungruruensis	Orukwaensis	0.285595	54.557	0	0.194378	543193	281834	156615	0.127561
M. zebra	Ochungruruensis	Orukwaensis	Ospilurus	0.0161352	5.87682	2.09106e-09	0.00582835	686663	194227	188059	0.00577015
M. zebra	Orukwaensis	Osquam_kar_chambo	Ochungruruensis	0.321641	101.58	0	0.320975	313190	380040	195063	0.208239
M. zebra	Ochungruruensis	Orukwaensis	Otanganicae	0.129477	43.9047	0	0.165369	373349	245416	189150	0.0696435
M. zebra	Ourolepis	Ochungruruensis	Orukwaensis	0.357849	76.0463	0	0.261423	401213	380117	179764	0.208463
M. zebra	Ovariabilis	Orukwaensis	Ochungruruensis	0.0762217	36.2708	0	0.0511825	504532	208455	178928	0.0331052
M. zebra	Oshiranuschilwae	Oshiranus	Ochungruruensis	0.0379876	15.7267	0	0.0621401	413276	250268	231950	0.0204557
M. zebra	Oshiranus	Ochungruruensis	Ospilurus	0.0327645	15.2441	0	0.00959372	948833	163134	152784	0.00818343
M. zebra	Oshiranus	Ochungruruensis	Osquam_kar_chambo	0.30436	85.6372	0	0.349259	466243	364449	194368	0.165923
M. zebra	Oshiranus	Ochungruruensis	Otanganicae	0.0698301	31.4773	0	0.0612809	655662	184995	160845	0.0241138
M. zebra	Ochungruruensis	Oshiranus	Ourolepis	0.248513	63.3783	0	0.219793	457634	317464	191083	0.130805
M. zebra	Oshiranus	Ochungruruensis	Ovariabilis	0.242177	56.2584	0	0.173207	582724	267262	163050	0.102871
M. zebra	Oshiranuschilwae	Ochungruruensis	Ospilurus	0.0139815	4.71851	1.18787e-06	0.00411884	902463	154332	150076	0.00352647
M. zebra	Oshiranuschilwae	Ochungruruensis	Osquam_kar_chambo	0.347641	79.5174	0	0.437652	448875	367611	177951	0.190721
M. zebra	Oshiranuschilwae	Ochungruruensis	Otanganicae	0.0737707	24.5985	0	0.0712436	622598	180346	155566	0.0258526
M. zebra	Ochungruruensis	Oshiranuschilwae	Ourolepis	0.336516	67.2688	0	0.349234	411283	340185	168877	0.186135
M. zebra	Oshiranuschilwae	Ochungruruensis	Ovariabilis	0.276154	51.9296	0	0.205216	558682	269168	152675	0.118807
M. zebra	Osquam_kar_chambo	Ochungruruensis	Ospilurus	0.000319117	0.139539	0.444512	9.83049e-05	849297	164587	164482	8.91064e-05
M. zebra	Ochungruruensis	Otanganicae	Ospilurus	0.0130159	4.78547	8.52955e-07	0.0050469	514309	206041	200746	0.00574859
M. zebra	Ochungruruensis	Ourolepis	Ospilurus	0.00484994	2.16233	0.0152965	0.00175424	715368	194140	192266	0.00170089
M. zebra	Ovariabilis	Ochungruruensis	Ospilurus	0.0487464	17.7069	0	0.0175573	668883	201757	183002	0.0178002
M. zebra	Ochungruruensis	Osquam_kar_chambo	Otanganicae	0.0581772	24.9704	0	0.0575702	541275	193297	172043	0.0234432
M. zebra	Ourolepis	Ochungruruensis	Osquam_kar_chambo	0.511095	124.273	0	0.533684	348193	513059	165997	0.337856
M. zebra	Ovariabilis	Osquam_kar_chambo	Ochungruruensis	0.365472	114.122	0	0.352762	299054	400906	186299	0.242149
M. zebra	Ourolepis	Ochungruruensis	Otanganicae	0.0915028	37.5437	0	0.0972031	439658	233377	194248	0.0451168
M. zebra	Ochungruruensis	Ovariabilis	Otanganicae	0.072012	25.5944	0	0.0909911	359317	237054	205206	0.0397317
M. zebra	Ourolepis	Ochungruruensis	Ovariabilis	0.356446	73.8115	0	0.27975	414789	363726	172567	0.200991
M. zebra	Ogirigan	Ohunteri	Oesculentus	0.0195836	7.18824	3.28182e-13	0.00796304	641148	222812	214253	0.00793813
M. zebra	Ogirigan	Ojipe	Oesculentus	0.0521477	13.4893	0	0.0206494	900251	227627	205063	0.016928
M. zebra	Ogirigan	Okaromo	Oesculentus	0.279409	74.873	0	0.155641	278254	378180	212999	0.189987
M. zebra	Ogirigan	OkorogweM	Oesculentus	0.108144	31.9551	0	0.050884	443231	275894	222045	0.057215
M. zebra	Ogirigan	OkorogweN	Oesculentus	0.0788523	21.9616	0	0.0387154	427513	280708	239674	0.0432896
M. zebra	Ogirigan	Oesculentus	Oleucostictus	0.251215	74.2159	0	0.122301	343097	376294	225192	0.159967
M. zebra	Ogirigan	Omacrochir	Oesculentus	0.232339	60.9128	0	0.128671	287238	364385	226987	0.156381
M. zebra	Ogirigan	Omalagarasi	Oesculentus	0.282826	75.4062	0	0.160658	279727	387145	216437	0.19326
M. zebra	Ogirigan	Omossambicus	Oesculentus	0.0830017	29.2068	0	0.044154	328211	308975	261615	0.0526924
M. zebra	Ogirigan	Omtera	Oesculentus	0.327734	89.5642	0	0.196555	287926	427264	216335	0.226434
M. zebra	Ogirigan	Oesculentus	Oniloticus	0.16417	56.4089	0	0.0743464	464802	337768	242505	0.0911542
M. zebra	Ogirigan	Oplacidus_placidus	Oesculentus	0.131829	41.5045	0	0.070994	332917	324631	249009	0.0834167
M. zebra	Ogirigan	Oplacidus_rovumae	Oesculentus	0.093173	34.5364	0	0.0492899	338206	328560	272553	0.0596251
M. zebra	Ogirigan	Orukwaensis	Oesculentus	0.294008	82.6423	0	0.174807	291477	412872	225257	0.201822
M. zebra	Ogirigan	Oshiranus	Oesculentus	0.130611	45.9906	0	0.0687175	337086	336516	258766	0.0833898
M. zebra	Ogirigan	Oshiranuschilwae	Oesculentus	0.134523	40.151	0	0.0719576	328429	315367	240580	0.0845647
M. zebra	Ogirigan	Oesculentus	Ospilurus	0.0970597	27.7163	0	0.0518613	469742	318792	262383	0.053676
M. zebra	Ogirigan	Osquam_kar_chambo	Oesculentus	0.200289	65.0083	0	0.108353	301856	366452	244154	0.134031
M. zebra	Ogirigan	Otanganicae	Oesculentus	0.169636	54.0852	0	0.0960272	256485	354343	251560	0.119184
M. zebra	Ogirigan	Ourolepis	Oesculentus	0.125076	46.5547	0	0.0651873	357798	326874	254196	0.0774102
M. zebra	Ogirigan	Ovariabilis	Oesculentus	0.259874	72.4548	0	0.154177	272899	407963	239662	0.182832
M. zebra	Ohunteri	Ojipe	Oesculentus	0.0319492	7.61558	1.31006e-14	0.0122862	790082	211040	197973	0.0108974
M. zebra	Ohunteri	Okaromo	Oesculentus	0.285128	87.3355	0	0.147493	249702	342564	190557	0.194178
M. zebra	Ohunteri	OkorogweM	Oesculentus	0.0950445	36.3837	0	0.0423088	359702	250808	207270	0.0532393
M. zebra	Ohunteri	OkorogweN	Oesculentus	0.0656533	21.4291	0	0.0303447	354034	253778	222509	0.0376589
M. zebra	Ohunteri	Oesculentus	Oleucostictus	0.23515	72.9524	0	0.106732	309428	333528	206532	0.149497
M. zebra	Ohunteri	Omacrochir	Oesculentus	0.235474	71.5233	0	0.120897	257090	329000	203589	0.158813
M. zebra	Ohunteri	Omalagarasi	Oesculentus	0.288952	88.037	0	0.152376	251427	350684	193454	0.197633
M. zebra	Ohunteri	Omossambicus	Oesculentus	0.0726889	30.5565	0	0.0357939	291794	275226	237926	0.0463385
M. zebra	Ohunteri	Omtera	Oesculentus	0.334233	89.8672	0	0.188586	254718	392394	195800	0.233232
M. zebra	Ohunteri	Oesculentus	Oniloticus	0.143718	53.2291	0	0.0599743	427670	295137	220964	0.0785922
M. zebra	Ohunteri	Oplacidus_placidus	Oesculentus	0.126445	48.8318	0	0.0626129	298919	288707	223891	0.0798702
M. zebra	Ohunteri	Oplacidus_rovumae	Oesculentus	0.0854224	37.2069	0	0.0414161	304195	290289	244598	0.0544536
M. zebra	Ohunteri	Orukwaensis	Oesculentus	0.300199	94.4578	0	0.166867	260300	376659	202727	0.207139
M. zebra	Ohunteri	Oshiranus	Oesculentus	0.126234	53.5154	0	0.0609361	302806	298725	231759	0.0803634
M. zebra	Ohunteri	Oshiranuschilwae	Oesculentus	0.129094	47.3524	0	0.0637431	295243	281613	217217	0.0810958
M. zebra	Ohunteri	Oesculentus	Ospilurus	0.101303	31.3639	0	0.0497185	440181	284867	232460	0.0547327
M. zebra	Ohunteri	Osquam_kar_chambo	Oesculentus	0.201637	77.5409	0	0.100861	269908	329188	218712	0.135088
M. zebra	Ohunteri	Otanganicae	Oesculentus	0.166221	60.219	0	0.0874777	230791	319363	228326	0.116942
M. zebra	Ohunteri	Ourolepis	Oesculentus	0.11926	53.7399	0	0.0568845	322936	288940	227366	0.0733686
M. zebra	Ohunteri	Ovariabilis	Oesculentus	0.264079	79.1624	0	0.146475	245101	371667	216377	0.18639
M. zebra	Ojipe	Okaromo	Oesculentus	0.238054	49.3666	0	0.137767	280113	371997	228941	0.16237
M. zebra	Ojipe	OkorogweM	Oesculentus	0.0611811	13.4296	0	0.0306687	425439	275338	243590	0.0336183
M. zebra	Ojipe	OkorogweN	Oesculentus	0.035284	7.70255	6.66134e-15	0.0183395	416660	278870	259861	0.0198966
M. zebra	Ojipe	Oesculentus	Oleucostictus	0.253568	71.0488	0	0.122202	362264	372962	222078	0.157613
M. zebra	Ojipe	Omacrochir	Oesculentus	0.190866	39.4774	0	0.110237	287703	359145	244021	0.129227
M. zebra	Ojipe	Omalagarasi	Oesculentus	0.241945	50.5959	0	0.142798	281210	380915	232502	0.165894
M. zebra	Ojipe	Omossambicus	Oesculentus	0.0431086	10.8601	0	0.0240553	327630	305260	280029	0.0276377
M. zebra	Ojipe	Omtera	Oesculentus	0.290382	66.1072	0	0.17945	290460	418520	230156	0.200572
M. zebra	Ojipe	Oesculentus	Oniloticus	0.192678	59.6259	0	0.0843919	487518	337816	228667	0.103557
M. zebra	Ojipe	Oplacidus_placidus	Oesculentus	0.0906911	21.087	0	0.0511864	331288	320765	267422	0.0580146
M. zebra	Ojipe	Oplacidus_rovumae	Oesculentus	0.0540709	15.0205	0	0.0299433	335967	324704	291391	0.0349904
M. zebra	Ojipe	Orukwaensis	Oesculentus	0.255201	57.1464	0	0.157358	293205	406141	240992	0.175627
M. zebra	Ojipe	Oshiranus	Oesculentus	0.0902765	24.1709	0	0.0496676	335555	332414	277365	0.0582323
M. zebra	Ojipe	Oshiranuschilwae	Oesculentus	0.0938039	20.3929	0	0.0525576	326651	311426	258011	0.0596091
M. zebra	Ojipe	Oesculentus	Ospilurus	0.105873	28.6803	0	0.0556234	490447	317373	256604	0.057091
M. zebra	Ojipe	Osquam_kar_chambo	Oesculentus	0.15979	40.6994	0	0.09016	301647	361460	261860	0.10768
M. zebra	Ojipe	Otanganicae	Oesculentus	0.130664	31.1615	0	0.0771021	257033	349388	268635	0.0922832
M. zebra	Ojipe	Ourolepis	Oesculentus	0.0836253	23.2961	0	0.0456861	354897	323078	273213	0.0524239
M. zebra	Ojipe	Ovariabilis	Oesculentus	0.222681	49.7657	0	0.136876	274755	401338	255150	0.156982
M. zebra	OkorogweM	Okaromo	Oesculentus	0.221183	63.3945	0	0.110906	251293	302714	193058	0.146782
M. zebra	OkorogweN	Okaromo	Oesculentus	0.23899	66.6124	0	0.122273	250290	317780	195186	0.16062
M. zebra	Okaromo	Oesculentus	Oleucostictus	0.098212	31.2278	0	0.0397296	378587	247287	203058	0.0533566
M. zebra	Omacrochir	Okaromo	Oesculentus	0.0817293	26.5435	0	0.0308809	470010	186886	158646	0.0346273
M. zebra	Okaromo	Omalagarasi	Oesculentus	0.0156116	6.3375	1.16763e-10	0.00539977	542307	155107	150338	0.00562547
M. zebra	Omossambicus	Okaromo	Oesculentus	0.231221	64.5245	0	0.117189	260485	312983	195428	0.152888
M. zebra	Okaromo	Omtera	Oesculentus	0.112837	22.1798	0	0.0487601	475784	214344	170877	0.050484
M. zebra	Okaromo	Oesculentus	Oniloticus	0.0670843	24.5169	0	0.0236924	517199	225794	197404	0.0301894
M. zebra	Oplacidus_placidus	Okaromo	Oesculentus	0.190484	59.5864	0	0.0919372	309160	280329	190621	0.114994
M. zebra	Oplacidus_rovumae	Okaromo	Oesculentus	0.218924	75.846	0	0.104503	294247	307864	197277	0.13834
M. zebra	Okaromo	Orukwaensis	Oesculentus	0.058984	17.294	0	0.0229314	540788	183664	163204	0.0230495
M. zebra	Oshiranus	Okaromo	Oesculentus	0.187969	67.2218	0	0.0859986	326720	281449	192383	0.111256
M. zebra	Oshiranuschilwae	Okaromo	Oesculentus	0.187649	54.9022	0	0.0904428	303459	272100	186116	0.112888
M. zebra	Okaromo	Oesculentus	Ospilurus	0.059854	21.2066	0	0.0240399	534254	221780	196730	0.0262919
M. zebra	Osquam_kar_chambo	Okaromo	Oesculentus	0.117726	45.8482	0	0.0452287	458531	212153	167462	0.0533213
M. zebra	Otanganicae	Okaromo	Oesculentus	0.137853	44.3157	0	0.0658718	288297	256887	194642	0.0841346
M. zebra	Ourolepis	Okaromo	Oesculentus	0.183872	63.1227	0	0.0923778	266214	305927	210897	0.121361
M. zebra	Okaromo	Ovariabilis	Oesculentus	0.00930497	2.65947	0.00391316	0.00367378	512866	181718	178367	0.0038387
M. zebra	OkorogweN	OkorogweM	Oesculentus	0.047938	15.2091	0	0.0127929	803570	139792	127003	0.0119483
M. zebra	OkorogweM	Oesculentus	Oleucostictus	0.146579	45.2347	0	0.065393	312708	292181	217476	0.0908417
M. zebra	OkorogweM	Omacrochir	Oesculentus	0.167619	50.3855	0	0.0825918	266244	286344	204131	0.108644
M. zebra	OkorogweM	Omalagarasi	Oesculentus	0.227059	64.9003	0	0.116067	253172	310352	195495	0.151323
M. zebra	Omossambicus	OkorogweM	Oesculentus	0.0167852	6.06087	6.76952e-10	0.00691572	406868	209952	203020	0.00845531
M. zebra	OkorogweM	Omtera	Oesculentus	0.279197	67.5941	0	0.15396	253232	352766	198777	0.191344
M. zebra	OkorogweM	Oesculentus	Oniloticus	0.0672948	23.4551	0	0.0271699	438257	258542	225939	0.0353329
M. zebra	OkorogweM	Oplacidus_placidus	Oesculentus	0.0521698	19.0328	0	0.0209799	470213	210214	189367	0.0239677
M. zebra	OkorogweM	Oplacidus_rovumae	Oesculentus	0.00347186	1.34563	0.0892109	0.00134303	494396	206126	204699	0.00157641
M. zebra	OkorogweM	Orukwaensis	Oesculentus	0.240121	68.5546	0	0.131111	253094	338539	207439	0.164065
M. zebra	OkorogweM	Oshiranus	Oesculentus	0.0544009	22.1789	0	0.021462	471267	220071	197362	0.0255531
M. zebra	OkorogweM	Oshiranuschilwae	Oesculentus	0.0574337	20.4194	0	0.0227796	476874	203402	181307	0.0256447
M. zebra	OkorogweM	Oesculentus	Ospilurus	0.0255281	7.642	1.06581e-14	0.0120253	451027	248386	236020	0.0132195
M. zebra	OkorogweM	Osquam_kar_chambo	Oesculentus	0.133608	49.5949	0	0.0632013	290448	282755	216104	0.0844424
M. zebra	OkorogweM	Otanganicae	Oesculentus	0.0963407	31.4607	0	0.0480208	247788	272832	224881	0.0643205
M. zebra	OkorogweM	Ourolepis	Oesculentus	0.0456169	20.4481	0	0.0163151	560490	194577	177599	0.0182037
M. zebra	OkorogweM	Ovariabilis	Oesculentus	0.20541	55.9503	0	0.110868	247103	331332	218410	0.141711
M. zebra	OkorogweN	Oesculentus	Oleucostictus	0.143893	43.5515	0	0.0663386	309751	302008	226027	0.0906926
M. zebra	OkorogweN	Omacrochir	Oesculentus	0.18744	52.9296	0	0.0943588	264937	301370	206226	0.123158
M. zebra	OkorogweN	Omalagarasi	Oesculentus	0.244292	67.3128	0	0.127322	251954	325345	197595	0.164861
M. zebra	OkorogweN	Omossambicus	Oesculentus	0.0137996	4.19122	1.38726e-05	0.00586121	403337	218359	212415	0.00712615
M. zebra	OkorogweN	Omtera	Oesculentus	0.294008	71.3291	0	0.164988	252135	367927	200735	0.203695
M. zebra	Oesculentus	OkorogweN	Oniloticus	0.0311105	5.37894	3.74619e-08	0.0141918	424873	274470	257907	0.0173027
M. zebra	OkorogweN	Oplacidus_placidus	Oesculentus	0.0806781	25.5249	0	0.0335605	465004	226445	192635	0.038243
M. zebra	OkorogweN	Oplacidus_rovumae	Oesculentus	0.0335333	11.5305	0	0.013373	490780	221801	207408	0.0156448
M. zebra	OkorogweN	Orukwaensis	Oesculentus	0.256345	71.2023	0	0.142266	252256	353542	209268	0.177009
M. zebra	OkorogweN	Oshiranus	Oesculentus	0.0816301	29.657	0	0.0332793	465956	236289	200624	0.0395019
M. zebra	OkorogweN	Oshiranuschilwae	Oesculentus	0.0860814	25.559	0	0.0353185	471789	219045	184322	0.0396764
M. zebra	Oesculentus	OkorogweN	Ospilurus	0.0163369	3.59089	0.000164777	0.00821734	441755	259756	251406	0.00876257
M. zebra	OkorogweN	Osquam_kar_chambo	Oesculentus	0.154438	53.1949	0	0.0745888	289266	297958	218238	0.0989743
M. zebra	OkorogweN	Otanganicae	Oesculentus	0.118499	36.4456	0	0.059997	247316	286631	225897	0.0799296
M. zebra	OkorogweN	Ourolepis	Oesculentus	0.0765666	28.8504	0	0.0284388	555253	210938	180934	0.031679
M. zebra	OkorogweN	Ovariabilis	Oesculentus	0.221757	60.1628	0	0.121686	246079	346001	220398	0.154592
M. zebra	Omacrochir	Oesculentus	Oleucostictus	0.11846	38.1114	0	0.0492134	366066	262725	207073	0.0665802
M. zebra	Omalagarasi	Oesculentus	Oleucostictus	0.103093	34.9932	0	0.0417592	386953	250151	203394	0.0556301
M. zebra	Omossambicus	Oesculentus	Oleucostictus	0.170796	50.0508	0	0.0763755	318416	304944	215973	0.106002
M. zebra	Omtera	Oesculentus	Oleucostictus	0.103402	35.2752	0	0.0419391	429017	252065	204822	0.0533274
M. zebra	Oesculentus	Oleucostictus	Oniloticus	0.315147	74.0852	0	0.174239	382560	427579	222659	0.198412
M. zebra	Oplacidus_placidus	Oesculentus	Oleucostictus	0.153617	47.3384	0	0.0678029	335590	293678	215465	0.092589
M. zebra	Oplacidus_rovumae	Oesculentus	Oleucostictus	0.160226	58.3666	0	0.070515	334607	312557	226229	0.0988421
M. zebra	Orukwaensis	Oesculentus	Oleucostictus	0.11744	40.6002	0	0.0484936	415314	261394	206451	0.0622119
M. zebra	Oshiranus	Oesculentus	Oleucostictus	0.156697	55.0927	0	0.0671536	345711	302023	220193	0.0942821
M. zebra	Oshiranuschilwae	Oesculentus	Oleucostictus	0.155187	46.4228	0	0.0683387	328922	286869	209793	0.0933594
M. zebra	Oesculentus	Oleucostictus	Ospilurus	0.14901	47.989	0	0.0820433	423580	325453	241040	0.0852594
M. zebra	Osquam_kar_chambo	Oesculentus	Oleucostictus	0.133331	47.4601	0	0.0551115	369054	281102	214962	0.076452
M. zebra	Otanganicae	Oesculentus	Oleucostictus	0.126261	38.4965	0	0.0539046	341303	272311	211255	0.074019
M. zebra	Ourolepis	Oesculentus	Oleucostictus	0.134165	46.1347	0	0.0595767	339425	300980	229772	0.0818316
M. zebra	Ovariabilis	Oesculentus	Oleucostictus	0.15078	51.0798	0	0.0614608	406009	271290	200199	0.0810156
M. zebra	Omacrochir	Omalagarasi	Oesculentus	0.0958353	30.7049	0	0.0360495	505506	188710	155703	0.0388355
M. zebra	Omossambicus	Omacrochir	Oesculentus	0.185213	53.1997	0	0.0888449	306818	286679	197080	0.113334
M. zebra	Omacrochir	Omtera	Oesculentus	0.173622	36.9402	0	0.0781269	455574	244137	171903	0.0828738
M. zebra	Omacrochir	Oesculentus	Oniloticus	0.0823917	30.1443	0	0.0300554	502943	239154	202745	0.0385345
M. zebra	Oplacidus_placidus	Omacrochir	Oesculentus	0.134934	43.1128	0	0.0628745	347815	259257	197610	0.0766104
M. zebra	Oplacidus_rovumae	Omacrochir	Oesculentus	0.165469	56.616	0	0.0772287	322248	289514	207306	0.100368
M. zebra	Omacrochir	Orukwaensis	Oesculentus	0.128341	36.6884	0	0.053277	509152	216693	167398	0.0551866
M. zebra	Oshiranus	Omacrochir	Oesculentus	0.130641	47.8074	0	0.0583048	360670	262674	201972	0.07355
M. zebra	Oshiranuschilwae	Omacrochir	Oesculentus	0.130923	37.9618	0	0.0615019	335337	254084	195255	0.0749723
M. zebra	Omacrochir	Oesculentus	Ospilurus	0.0659182	24.1347	0	0.0274298	518922	233302	204447	0.0301619
M. zebra	Osquam_kar_chambo	Omacrochir	Oesculentus	0.0432996	19.7369	0	0.016055	519260	192228	176272	0.0179733
M. zebra	Otanganicae	Omacrochir	Oesculentus	0.0739305	21.5952	0	0.0361518	286057	249652	215279	0.0457704
M. zebra	Ourolepis	Omacrochir	Oesculentus	0.129962	44.647	0	0.0641893	285608	288789	222359	0.0833756
M. zebra	Omacrochir	Ovariabilis	Oesculentus	0.0799881	19.9532	0	0.033468	485933	213519	181891	0.0358861
M. zebra	Omossambicus	Omalagarasi	Oesculentus	0.237265	65.5465	0	0.122314	263821	320331	197474	0.157181
M. zebra	Omalagarasi	Omtera	Oesculentus	0.104604	20.2542	0	0.0436163	556167	204709	165938	0.0418326
M. zebra	Omalagarasi	Oesculentus	Oniloticus	0.0702064	27.0357	0	0.0249386	526264	228672	198670	0.0314616
M. zebra	Oplacidus_placidus	Omalagarasi	Oesculentus	0.19783	60.1599	0	0.0971278	315674	286830	192086	0.119236
M. zebra	Oplacidus_rovumae	Omalagarasi	Oesculentus	0.225433	77.0157	0	0.109416	299079	315207	199235	0.142556
M. zebra	Omalagarasi	Orukwaensis	Oesculentus	0.0500166	14.5654	0	0.0179111	673669	167278	151342	0.0160598
M. zebra	Oshiranus	Omalagarasi	Oesculentus	0.195717	68.9886	0	0.0909822	334583	288173	193836	0.115525
M. zebra	Oshiranuschilwae	Omalagarasi	Oesculentus	0.195272	56.4994	0	0.0957754	309386	279051	187874	0.117449
M. zebra	Omalagarasi	Oesculentus	Ospilurus	0.0659115	25.3592	0	0.0265136	543563	224965	197144	0.02881
M. zebra	Osquam_kar_chambo	Omalagarasi	Oesculentus	0.130715	49.6513	0	0.0502904	488730	215264	165494	0.0572406
M. zebra	Otanganicae	Omalagarasi	Oesculentus	0.146655	46.3005	0	0.0712428	292225	263404	196026	0.0896395
M. zebra	Ourolepis	Omalagarasi	Oesculentus	0.190272	64.2794	0	0.0973338	268620	313386	213193	0.125997
M. zebra	Ovariabilis	Omalagarasi	Oesculentus	0.00431407	1.26915	0.102194	0.00161248	625728	168079	166635	0.00150347
M. zebra	Omossambicus	Omtera	Oesculentus	0.286904	70.3111	0	0.160029	259750	364156	201785	0.196649
M. zebra	Omossambicus	Oesculentus	Oniloticus	0.10363	35.3627	0	0.0413545	443481	270064	219346	0.0543665
M. zebra	Omossambicus	Oplacidus_placidus	Oesculentus	0.0718226	25.836	0	0.0278474	498636	208941	180938	0.0315166
M. zebra	Omossambicus	Oplacidus_rovumae	Oesculentus	0.0191262	7.75046	4.55191e-15	0.0076158	459713	218405	210207	0.0092286
M. zebra	Omossambicus	Orukwaensis	Oesculentus	0.249952	71.6372	0	0.137344	264135	348382	209051	0.169592
M. zebra	Omossambicus	Oshiranus	Oesculentus	0.0689586	27.0053	0	0.0276155	451047	229477	199870	0.0336293
M. zebra	Omossambicus	Oshiranuschilwae	Oesculentus	0.0733758	23.5885	0	0.0296073	451202	213080	183948	0.0343445
M. zebra	Omossambicus	Oesculentus	Ospilurus	0.0753065	23.733	0	0.0345286	457266	260780	224254	0.0387626
M. zebra	Omossambicus	Osquam_kar_chambo	Oesculentus	0.147757	52.0719	0	0.0690655	319078	286682	212870	0.0901653
M. zebra	Omossambicus	Otanganicae	Oesculentus	0.108751	37.0514	0	0.0546594	255136	282110	226769	0.0724344
M. zebra	Omossambicus	Ourolepis	Oesculentus	0.057928	25.3195	0	0.0227594	466561	219457	195423	0.0272667
M. zebra	Omossambicus	Ovariabilis	Oesculentus	0.214795	57.2719	0	0.116906	256870	341683	220853	0.14746
M. zebra	Omtera	Oesculentus	Oniloticus	0.0608551	24.1597	0	0.0218799	568306	230035	203643	0.0263397
M. zebra	Oplacidus_placidus	Omtera	Oesculentus	0.252493	62.0703	0	0.136192	303193	332980	198727	0.160801
M. zebra	Oplacidus_rovumae	Omtera	Oesculentus	0.27643	78.5406	0	0.146333	292144	361959	205184	0.182448
M. zebra	Orukwaensis	Omtera	Oesculentus	0.0569659	10.8447	0	0.0260833	583054	212480	189576	0.0232502
M. zebra	Oshiranus	Omtera	Oesculentus	0.250671	71.2847	0	0.128817	320140	336870	201833	0.157231
M. zebra	Oshiranuschilwae	Omtera	Oesculentus	0.250557	58.2457	0	0.134626	298164	322817	193460	0.158829
M. zebra	Omtera	Oesculentus	Ospilurus	0.0464601	18.0786	0	0.0190469	583942	225157	205165	0.0197108
M. zebra	Osquam_kar_chambo	Omtera	Oesculentus	0.199961	54.2643	0	0.090166	444773	270604	180417	0.100678
M. zebra	Otanganicae	Omtera	Oesculentus	0.206563	48.9346	0	0.111486	280426	310968	204493	0.133782
M. zebra	Ourolepis	Omtera	Oesculentus	0.245475	69.7356	0	0.135043	273352	356583	216023	0.166155
M. zebra	Ovariabilis	Omtera	Oesculentus	0.0956279	18.2527	0	0.0447874	526984	231864	191389	0.0425946
M. zebra	Oplacidus_placidus	Oesculentus	Oniloticus	0.107946	38.2753	0	0.0420046	466723	264571	213017	0.0545943
M. zebra	Oplacidus_rovumae	Oesculentus	Oniloticus	0.0637427	22.1289	0	0.0262008	461546	278229	244885	0.0338635
M. zebra	Orukwaensis	Oesculentus	Oniloticus	0.0791406	31.1283	0	0.0289282	554669	239605	204461	0.0351885
M. zebra	Oshiranus	Oesculentus	Oniloticus	0.110338	44.6676	0	0.0420586	478559	273493	219137	0.0559685
M. zebra	Oshiranuschilwae	Oesculentus	Oniloticus	0.110134	37.1854	0	0.042759	457499	258738	207401	0.0555813
M. zebra	Ospilurus	Oniloticus	Oesculentus	0.0459695	18.3664	0	0.0202112	643906	274542	250410	0.0206458
M. zebra	Osquam_kar_chambo	Oesculentus	Oniloticus	0.0902887	37.1684	0	0.033207	505571	255984	213587	0.0434778
M. zebra	Otanganicae	Oesculentus	Oniloticus	0.0694112	24.7791	0	0.0260656	471034	241597	210235	0.0339833
M. zebra	Ourolepis	Oesculentus	Oniloticus	0.0960739	39.3699	0	0.0375596	473041	272813	224988	0.0492614
M. zebra	Ovariabilis	Oesculentus	Oniloticus	0.121378	46.0807	0	0.043613	545003	249788	195714	0.0545924
M. zebra	Oplacidus_rovumae	Oplacidus_placidus	Oesculentus	0.0579024	27.9488	0	0.0186217	737938	180660	160884	0.0183199
M. zebra	Oplacidus_placidus	Orukwaensis	Oesculentus	0.214114	64.8443	0	0.112933	314479	315784	204404	0.133442
M. zebra	Oplacidus_placidus	Oshiranus	Oesculentus	0.0054177	2.88742	0.00194209	0.00165296	783113	159853	158130	0.0015648
M. zebra	Oplacidus_placidus	Oshiranuschilwae	Oesculentus	0.00603976	2.29702	0.0108088	0.00186657	774208	148701	146916	0.0016685
M. zebra	Oplacidus_placidus	Oesculentus	Ospilurus	0.0807645	27.702	0	0.0360839	481194	256292	217987	0.0400901
M. zebra	Oplacidus_placidus	Osquam_kar_chambo	Oesculentus	0.101989	41.0378	0	0.0438897	421832	246585	200943	0.0525007
M. zebra	Oplacidus_placidus	Otanganicae	Oesculentus	0.0549086	20.0619	0	0.0277088	267752	261942	234674	0.0356739
M. zebra	Ourolepis	Oplacidus_placidus	Oesculentus	0.0110179	5.41106	3.13269e-08	0.00410073	590954	194380	190143	0.00434352
M. zebra	Oplacidus_placidus	Ovariabilis	Oesculentus	0.176843	50.5034	0	0.0923312	306559	308763	215968	0.111628
M. zebra	Oplacidus_rovumae	Orukwaensis	Oesculentus	0.239276	82.0265	0	0.124759	299198	345989	212384	0.155795
M. zebra	Oplacidus_rovumae	Oshiranus	Oesculentus	0.0616033	35.0412	0	0.0192844	759965	187100	165386	0.0195191
M. zebra	Oplacidus_rovumae	Oshiranuschilwae	Oesculentus	0.0699037	29.8751	0	0.0201086	822673	159382	138555	0.0185854
M. zebra	Oplacidus_rovumae	Oesculentus	Ospilurus	0.0773013	28.9064	0	0.0364278	479665	273479	234232	0.0397488
M. zebra	Oplacidus_rovumae	Osquam_kar_chambo	Oesculentus	0.135512	55.5934	0	0.0592344	390384	279101	212485	0.0755309
M. zebra	Oplacidus_rovumae	Otanganicae	Oesculentus	0.0915518	36.0929	0	0.0448784	265896	285796	237855	0.0607196
M. zebra	Oplacidus_rovumae	Ourolepis	Oesculentus	0.0421822	24.2702	0	0.0148205	636578	203346	186885	0.0160312
M. zebra	Oplacidus_rovumae	Ovariabilis	Oesculentus	0.203272	67.3282	0	0.104543	291163	336887	223064	0.133734
M. zebra	Oshiranus	Orukwaensis	Oesculentus	0.212949	74.411	0	0.106742	334576	318791	206855	0.130125
M. zebra	Oshiranuschilwae	Orukwaensis	Oesculentus	0.211917	59.5139	0	0.111282	309613	305898	198918	0.131356
M. zebra	Orukwaensis	Oesculentus	Ospilurus	0.0604315	23.3468	0	0.0252233	569649	233951	207287	0.0263768
M. zebra	Osquam_kar_chambo	Orukwaensis	Oesculentus	0.158522	56.8695	0	0.0669902	493157	244941	177910	0.0731773
M. zebra	Otanganicae	Orukwaensis	Oesculentus	0.167647	50.8337	0	0.087384	293762	290858	207337	0.105462
M. zebra	Ourolepis	Orukwaensis	Oesculentus	0.206676	70.9559	0	0.112711	272719	342566	225218	0.139616
M. zebra	Ovariabilis	Orukwaensis	Oesculentus	0.0464707	11.9076	0	0.0193837	624571	197488	179949	0.0175039
M. zebra	Oshiranus	Oshiranuschilwae	Oesculentus	0.000153821	0.0737133	0.470619	4.37697e-05	825553	144187	144143	3.95015e-05
M. zebra	Oshiranus	Oesculentus	Ospilurus	0.0903792	35.0957	0	0.040769	494025	266379	222220	0.0449399
M. zebra	Oshiranus	Osquam_kar_chambo	Oesculentus	0.100146	44.8395	0	0.040677	460384	245546	200842	0.0493002
M. zebra	Oshiranus	Otanganicae	Oesculentus	0.0516588	20.6244	0	0.0251932	273629	268075	241739	0.0336157
M. zebra	Ourolepis	Oshiranus	Oesculentus	0.0130653	6.98978	1.37657e-12	0.0048243	596978	205131	199840	0.00528071
M. zebra	Oshiranus	Ovariabilis	Oesculentus	0.174594	58.1392	0	0.0865841	324650	310499	218193	0.10817
M. zebra	Oshiranuschilwae	Oesculentus	Ospilurus	0.0797774	25.3865	0	0.0356618	470884	249793	212882	0.0395379
M. zebra	Oshiranuschilwae	Osquam_kar_chambo	Oesculentus	0.100328	37.1941	0	0.0426768	422865	237339	194058	0.0506648
M. zebra	Oshiranuschilwae	Otanganicae	Oesculentus	0.051307	16.634	0	0.0259842	259933	255592	230645	0.0334334
M. zebra	Ourolepis	Oshiranuschilwae	Oesculentus	0.0165734	7.27539	1.72751e-13	0.00595023	613128	183886	177890	0.00615035
M. zebra	Oshiranuschilwae	Ovariabilis	Oesculentus	0.175298	48.0532	0	0.0914712	300588	300507	210864	0.110403
M. zebra	Osquam_kar_chambo	Oesculentus	Ospilurus	0.0728596	28.4127	0	0.0315466	521099	249359	215490	0.0343517
M. zebra	Otanganicae	Oesculentus	Ospilurus	0.0620685	21.7767	0	0.0263636	487793	236641	208982	0.029632
M. zebra	Ourolepis	Oesculentus	Ospilurus	0.0634411	24.2224	0	0.0293148	486227	263504	232064	0.032023
M. zebra	Ovariabilis	Oesculentus	Ospilurus	0.11724	43.8748	0	0.0480912	562486	246113	194460	0.0514955
M. zebra	Otanganicae	Osquam_kar_chambo	Oesculentus	0.0364204	13.6248	0	0.0176815	287296	254143	236282	0.0229658
M. zebra	Ourolepis	Osquam_kar_chambo	Oesculentus	0.0962851	39.9914	0	0.0456588	322512	284345	234398	0.059372
M. zebra	Osquam_kar_chambo	Ovariabilis	Oesculentus	0.110904	33.9653	0	0.0469612	470666	239573	191738	0.0530335
M. zebra	Ourolepis	Otanganicae	Oesculentus	0.0619213	25.4081	0	0.030856	265631	274683	242649	0.0409138
M. zebra	Otanganicae	Ovariabilis	Oesculentus	0.12932	38.1075	0	0.0672582	282583	286286	220720	0.0830381
M. zebra	Ourolepis	Ovariabilis	Oesculentus	0.171444	56.2466	0	0.0925013	262425	334773	236783	0.117497
M. zebra	Ohunteri	Ojipe	Ogirigan	0.360587	101.108	0	0.442736	398888	479395	225294	0.230252
M. zebra	Ogirigan	Ohunteri	Okaromo	0.00925906	4.56098	2.54572e-06	0.00571671	568213	213093	209183	0.00394755
M. zebra	Ohunteri	Ogirigan	OkorogweM	0.110633	34.9629	0	0.0821127	481181	274417	219747	0.056052
M. zebra	Ohunteri	Ogirigan	OkorogweN	0.0891569	29.4829	0	0.0619064	504129	264820	221464	0.0437757
M. zebra	Ogirigan	Ohunteri	Oleucostictus	0.0518734	24.6007	0	0.0170625	731603	211377	190529	0.0183924
M. zebra	Ogirigan	Ohunteri	Omacrochir	0.00710761	3.79478	7.3886e-05	0.00460622	576606	214113	211091	0.00301654
M. zebra	Ogirigan	Ohunteri	Omalagarasi	0.0103115	5.26093	7.16636e-08	0.00585161	573249	215333	210938	0.00439711
M. zebra	Ohunteri	Ogirigan	Omossambicus	0.00585911	3.0938	0.000988063	0.00452659	574124	214577	212077	0.00249806
M. zebra	Ohunteri	Ogirigan	Omtera	0.0052727	2.2482	0.0122816	0.00372633	581107	224098	221748	0.00228832
M. zebra	Ogirigan	Ohunteri	Oniloticus	0.0464336	24.0978	0	0.0150982	841586	215813	196660	0.0152728
M. zebra	Ogirigan	Ohunteri	Oplacidus_placidus	0.00410918	2.13226	0.0164929	0.00231203	560792	219486	217690	0.00179966
M. zebra	Ogirigan	Ohunteri	Oplacidus_rovumae	0.00895712	4.78552	8.52714e-07	0.00482051	585585	225386	221384	0.00387657
M. zebra	Ogirigan	Ohunteri	Orukwaensis	0.00283492	1.53233	0.0627202	0.00159988	584592	224472	223203	0.00122933
M. zebra	Ogirigan	Ohunteri	Oshiranus	0.00680167	3.84441	6.04223e-05	0.00367174	574369	225688	222639	0.00298134
M. zebra	Ogirigan	Ohunteri	Oshiranuschilwae	0.00142815	0.688616	0.245532	0.000636137	545339	214175	213564	0.000627904
M. zebra	Ogirigan	Ohunteri	Ospilurus	0.00924651	3.97435	3.52854e-05	0.00364039	834131	210732	206871	0.00308452
M. zebra	Ogirigan	Ohunteri	Osquam_kar_chambo	0.00750253	4.35432	6.674e-06	0.00450885	590286	221633	218332	0.00320407
M. zebra	Ogirigan	Ohunteri	Otanganicae	0.0151899	7.70477	6.55032e-15	0.0129684	618476	204865	198734	0.00599858
M. zebra	Ogirigan	Ohunteri	Ourolepis	0.00730994	4.0497	2.56414e-05	0.00439061	558601	234080	230683	0.00331944
M. zebra	Ogirigan	Ohunteri	Ovariabilis	0.0104748	5.18882	1.05814e-07	0.00615531	601745	214573	210125	0.00433341
M. zebra	Ogirigan	Ojipe	Okaromo	0.0206673	9.73376	0	0.0117164	817555	202560	194356	0.0067552
M. zebra	Ojipe	Ogirigan	OkorogweM	0.03784	12.7941	0	0.0264038	699220	232704	215735	0.0147858
M. zebra	Ojipe	Ogirigan	OkorogweN	0.0196784	6.97784	1.4988e-12	0.0127658	726256	225711	216999	0.00745274
M. zebra	Ogirigan	Ojipe	Oleucostictus	0.00126048	0.645289	0.25937	0.000392168	1004780	193780	193292	0.000350612
M. zebra	Ogirigan	Ojipe	Omacrochir	0.0149962	8.07177	3.33067e-16	0.00892458	827581	202624	196637	0.00488001
M. zebra	Ogirigan	Ojipe	Omalagarasi	0.0192344	9.15632	0	0.0100189	823878	204027	196326	0.00629048
M. zebra	Ogirigan	Ojipe	Omossambicus	0.00871499	4.84642	6.28532e-07	0.00615109	821966	201139	197664	0.00284657
M. zebra	Ogirigan	Ojipe	Omtera	0.0267326	9.08479	0	0.0176271	830129	218100	206742	0.00905041
M. zebra	Ojipe	Ogirigan	Oniloticus	0.0343001	18.2	0	0.0104152	1123130	204292	190743	0.00892459
M. zebra	Ogirigan	Ojipe	Oplacidus_placidus	0.0059872	3.23059	0.000617681	0.00306008	809698	204190	201760	0.00199893
M. zebra	Ogirigan	Ojipe	Oplacidus_rovumae	0.00464145	2.66683	0.00382854	0.00228753	839729	209212	207279	0.00153874
M. zebra	Ogirigan	Ojipe	Orukwaensis	0.0206604	10.6173	0	0.0107714	834951	215839	207101	0.00694655
M. zebra	Ogirigan	Ojipe	Oshiranus	0.00691803	4.07441	2.30654e-05	0.00342405	827560	210774	207877	0.00232465
M. zebra	Ogirigan	Ojipe	Oshiranuschilwae	0.00654346	3.44836	0.000282	0.00261894	787607	198573	195991	0.00218412
M. zebra	Ojipe	Ogirigan	Ospilurus	0.010209	4.65034	1.65696e-06	0.00375985	1101250	203811	199692	0.00273733
M. zebra	Ogirigan	Ojipe	Osquam_kar_chambo	0.0121438	7.28387	1.62204e-13	0.00677275	845602	210313	205267	0.00400101
M. zebra	Ogirigan	Ojipe	Otanganicae	0.0149982	7.40889	6.37268e-14	0.0118795	875401	195083	189318	0.00457612
M. zebra	Ogirigan	Ojipe	Ourolepis	0.00261926	1.5606	0.0593096	0.0014364	810347	216352	215221	0.000910687
M. zebra	Ogirigan	Ojipe	Ovariabilis	0.0219354	9.97462	0	0.011868	853172	204258	195489	0.00699886
M. zebra	Ogirigan	OkorogweM	Okaromo	0.0931946	30.7433	0	0.0682796	378883	270986	224783	0.0528244
M. zebra	Ogirigan	OkorogweN	Okaromo	0.0585287	15.3895	0	0.0447044	364959	274219	243894	0.0343403
M. zebra	Ogirigan	Okaromo	Oleucostictus	0.204897	61.5749	0	0.0870066	385814	309723	204384	0.117054
M. zebra	Omacrochir	Okaromo	Ogirigan	0.0153449	5.68109	6.69203e-09	0.00544267	550856	168034	162955	0.00575952
M. zebra	Omalagarasi	Okaromo	Ogirigan	0.00739356	2.85583	0.00214626	0.00228664	636282	144769	142644	0.00230054
M. zebra	Ogirigan	Omossambicus	Okaromo	0.0801258	27.9307	0	0.0675647	266775	312359	266016	0.0548341
M. zebra	Okaromo	Omtera	Ogirigan	0.016588	5.31582	5.30884e-08	0.00607678	572952	173659	167992	0.00619613
M. zebra	Ogirigan	Okaromo	Oniloticus	0.131484	46.2843	0	0.052384	502760	283236	217409	0.0656036
M. zebra	Ogirigan	Oplacidus_placidus	Okaromo	0.211349	59.4019	0	0.187252	256971	366819	238818	0.148388
M. zebra	Ogirigan	Oplacidus_rovumae	Okaromo	0.141663	45.5732	0	0.12083	266156	352967	265371	0.0990352
M. zebra	Okaromo	Orukwaensis	Ogirigan	0.000864364	0.369969	0.355703	0.00029444	636732	159178	158903	0.000288015
M. zebra	Ogirigan	Oshiranus	Okaromo	0.232458	68.1461	0	0.203036	255247	388567	241989	0.165475
M. zebra	Ogirigan	Oshiranuschilwae	Okaromo	0.215553	55.5063	0	0.19158	254253	358589	231413	0.150637
M. zebra	Ogirigan	Okaromo	Ospilurus	0.06275	17.1206	0	0.0295342	508206	268105	236444	0.0312622
M. zebra	Osquam_kar_chambo	Okaromo	Ogirigan	0.0190965	8.48899	0	0.00724706	536202	188011	180964	0.00778522
M. zebra	Ogirigan	Okaromo	Otanganicae	0.340352	98.2405	0	0.408791	244284	374433	184275	0.236812
M. zebra	Ogirigan	Ourolepis	Okaromo	0.106973	38.9837	0	0.0864631	294973	319193	257502	0.0707735
M. zebra	Ovariabilis	Okaromo	Ogirigan	0.0962764	32.9446	0	0.032359	611615	177805	146575	0.0333656
M. zebra	OkorogweN	OkorogweM	Ogirigan	0.0854835	13.3894	0	0.0411553	706161	208727	175852	0.0301401
M. zebra	Ogirigan	OkorogweM	Oleucostictus	0.162722	54.7302	0	0.0615859	527872	265740	191360	0.0755148
M. zebra	Ogirigan	OkorogweM	Omacrochir	0.10995	38.122	0	0.0852026	383555	278816	223578	0.062349
M. zebra	Ogirigan	OkorogweM	Omalagarasi	0.0951636	33.6366	0	0.0639603	383117	273865	226270	0.0538861
M. zebra	Omossambicus	OkorogweM	Ogirigan	0.292466	59.9832	0	0.166707	370139	339915	186080	0.171665
M. zebra	Ogirigan	OkorogweM	Omtera	0.0715531	23.2998	0	0.0595897	390274	277312	240277	0.0407936
M. zebra	Ogirigan	OkorogweM	Oniloticus	0.134227	49.3422	0	0.0491409	639683	260062	198509	0.0560462
M. zebra	Oplacidus_placidus	OkorogweM	Ogirigan	0.270275	56.3268	0	0.15099	435688	321438	184654	0.14524
M. zebra	Oplacidus_rovumae	OkorogweM	Ogirigan	0.299209	72.1752	0	0.161563	460195	337768	182192	0.158726
M. zebra	Ogirigan	OkorogweM	Orukwaensis	0.0648194	23.0881	0	0.0426606	396574	275192	241688	0.0366784
M. zebra	Oshiranus	OkorogweM	Ogirigan	0.272736	65.7916	0	0.150429	440547	333740	190705	0.148224
M. zebra	Oshiranuschilwae	OkorogweM	Ogirigan	0.264086	51.5482	0	0.146509	439929	308849	179803	0.138971
M. zebra	Ogirigan	OkorogweM	Ospilurus	0.0945356	29.6666	0	0.0410021	635764	254266	210344	0.0399155
M. zebra	Ogirigan	OkorogweM	Osquam_kar_chambo	0.134313	49.8295	0	0.0995247	390819	297536	227074	0.0769716
M. zebra	Ogirigan	OkorogweM	Otanganicae	0.151275	52.5391	0	0.152998	413608	269697	198822	0.0803456
M. zebra	Ourolepis	OkorogweM	Ogirigan	0.248216	56.1101	0	0.129647	515766	300039	180710	0.119746
M. zebra	Ogirigan	OkorogweM	Ovariabilis	0.0968666	33.0196	0	0.0674116	411185	273011	224790	0.0530492
M. zebra	Ogirigan	OkorogweN	Oleucostictus	0.151782	49.6876	0	0.0605637	508040	277838	204611	0.0739301
M. zebra	Ogirigan	OkorogweN	Omacrochir	0.0743554	20.1074	0	0.0600085	369538	281706	242713	0.0436184
M. zebra	Ogirigan	OkorogweN	Omalagarasi	0.0606558	16.5593	0	0.0424638	369012	276924	245251	0.0355402
M. zebra	Omossambicus	OkorogweN	Ogirigan	0.226382	38.1809	0	0.130606	371330	326655	206058	0.133397
M. zebra	Ogirigan	OkorogweN	Omtera	0.0390973	10.7467	0	0.0338628	376162	280551	259439	0.0230442
M. zebra	Ogirigan	OkorogweN	Oniloticus	0.216267	41.5492	0	0.0883734	609061	311850	200948	0.0988556
M. zebra	Oplacidus_placidus	OkorogweN	Ogirigan	0.201129	34.0334	0	0.114151	435310	309172	205630	0.108979
M. zebra	Oplacidus_rovumae	OkorogweN	Ogirigan	0.231255	45.679	0	0.126475	461546	324812	202799	0.12335
M. zebra	Ogirigan	OkorogweN	Orukwaensis	0.033216	9.62937	0	0.0227392	382235	278681	260762	0.0194417
M. zebra	Oshiranus	OkorogweN	Ogirigan	0.205328	41.3175	0	0.115033	440260	321357	211871	0.112468
M. zebra	Oshiranuschilwae	OkorogweN	Ogirigan	0.19431	30.8522	0	0.109688	439642	296802	200225	0.103107
M. zebra	Ogirigan	OkorogweN	Ospilurus	0.129926	30.4382	0	0.0602725	609546	281378	216669	0.0584231
M. zebra	Ogirigan	OkorogweN	Osquam_kar_chambo	0.0991808	29.9986	0	0.0764837	376650	300765	246488	0.0587475
M. zebra	Ogirigan	OkorogweN	Otanganicae	0.115788	32.4542	0	0.122107	398184	273193	216494	0.0638595
M. zebra	Ourolepis	OkorogweN	Ogirigan	0.174681	33.5539	0	0.0929468	515553	287748	202169	0.0851134
M. zebra	Ogirigan	OkorogweN	Ovariabilis	0.0628982	16.8896	0	0.0455876	396975	276193	243505	0.0356594
M. zebra	Ogirigan	Omacrochir	Oleucostictus	0.181585	54.9886	0	0.0774972	389462	307133	212733	0.103813
M. zebra	Ogirigan	Omalagarasi	Oleucostictus	0.198047	61.4874	0	0.0850209	388613	311811	208722	0.113391
M. zebra	Ogirigan	Omossambicus	Oleucostictus	0.117835	44.5743	0	0.0498647	410901	289118	228164	0.0656702
M. zebra	Ogirigan	Omtera	Oleucostictus	0.194415	65.9728	0	0.0846035	403671	318038	214504	0.110588
M. zebra	Ogirigan	Oleucostictus	Oniloticus	0.388689	92.0035	0	0.236921	338873	534949	235488	0.269952
M. zebra	Ogirigan	Oplacidus_placidus	Oleucostictus	0.139235	49.0724	0	0.0591006	422750	294017	222149	0.0765436
M. zebra	Ogirigan	Oplacidus_rovumae	Oleucostictus	0.120609	50.2217	0	0.0513127	424569	306488	240515	0.0679034
M. zebra	Ogirigan	Orukwaensis	Oleucostictus	0.177935	60.4881	0	0.0782926	405237	317126	221318	0.101526
M. zebra	Ogirigan	Oshiranus	Oleucostictus	0.132013	53.4268	0	0.0550511	428909	302575	232004	0.0732453
M. zebra	Ogirigan	Oshiranuschilwae	Oleucostictus	0.138577	47.9878	0	0.0584557	417407	285178	215760	0.0755903
M. zebra	Ogirigan	Oleucostictus	Ospilurus	0.203992	49.4612	0	0.129978	364717	415611	274777	0.133479
M. zebra	Ogirigan	Osquam_kar_chambo	Oleucostictus	0.160341	61.9192	0	0.0675229	402488	312541	226165	0.0917728
M. zebra	Ogirigan	Otanganicae	Oleucostictus	0.165164	56.9457	0	0.0728304	346224	313648	224728	0.10052
M. zebra	Ogirigan	Ourolepis	Oleucostictus	0.153569	61.4563	0	0.0642634	446066	305319	224028	0.0833401
M. zebra	Ogirigan	Ovariabilis	Oleucostictus	0.143386	50.7399	0	0.0632791	384581	313310	234729	0.0842583
M. zebra	Omacrochir	Omalagarasi	Ogirigan	0.00882529	3.26976	0.000538192	0.00307969	588864	164768	161885	0.00314904
M. zebra	Ogirigan	Omossambicus	Omacrochir	0.158887	54.8322	0	0.14651	260863	351150	254863	0.111074
M. zebra	Omacrochir	Omtera	Ogirigan	0.0291557	9.09202	0	0.0115798	543053	192833	181907	0.0119046
M. zebra	Ogirigan	Omacrochir	Oniloticus	0.114767	40.4233	0	0.0460854	505662	282748	224529	0.0574753
M. zebra	Ogirigan	Oplacidus_placidus	Omacrochir	0.261702	73.3622	0	0.252437	256048	397780	232765	0.186123
M. zebra	Ogirigan	Oplacidus_rovumae	Omacrochir	0.174638	55.8149	0	0.15944	268193	373256	262269	0.122812
M. zebra	Omacrochir	Orukwaensis	Ogirigan	0.0159167	6.48956	4.30429e-11	0.00600516	594617	180840	175173	0.00596131
M. zebra	Ogirigan	Oshiranus	Omacrochir	0.269929	78.4249	0	0.254541	257008	414818	238475	0.193719
M. zebra	Ogirigan	Oshiranuschilwae	Omacrochir	0.254391	64.9786	0	0.244627	255640	382744	227503	0.179286
M. zebra	Ogirigan	Omacrochir	Ospilurus	0.0541688	15.1453	0	0.0257635	509499	270014	242264	0.0271586
M. zebra	Osquam_kar_chambo	Omacrochir	Ogirigan	0.00470651	2.18971	0.0142725	0.00176139	589743	183817	182095	0.00180191
M. zebra	Ogirigan	Omacrochir	Otanganicae	0.29923	84.5203	0	0.3565	251742	364235	196459	0.20651
M. zebra	Ogirigan	Ourolepis	Omacrochir	0.128462	47.8503	0	0.109853	298213	330466	255226	0.0851223
M. zebra	Ovariabilis	Omacrochir	Ogirigan	0.0736028	25.734	0	0.0273027	574141	193281	166779	0.0283686
M. zebra	Ogirigan	Omossambicus	Omalagarasi	0.0849293	30.7811	0	0.0658837	270525	317269	267597	0.0580694
M. zebra	Omalagarasi	Omtera	Ogirigan	0.0235947	7.46423	4.18554e-14	0.00821772	657566	167388	159671	0.0078375
M. zebra	Ogirigan	Omalagarasi	Oniloticus	0.127057	46.7465	0	0.0512613	506012	286196	221669	0.0636438
M. zebra	Ogirigan	Oplacidus_placidus	Omalagarasi	0.21997	64.5568	0	0.180312	260187	375042	239797	0.154561
M. zebra	Ogirigan	Oplacidus_rovumae	Omalagarasi	0.147682	48.177	0	0.11675	269736	359498	266979	0.103233
M. zebra	Omalagarasi	Orukwaensis	Ogirigan	0.00922015	4.14114	1.7279e-05	0.00285202	774445	146773	144091	0.00251758
M. zebra	Ogirigan	Oshiranus	Omalagarasi	0.242262	72.0362	0	0.196545	258499	398198	242887	0.172648
M. zebra	Ogirigan	Oshiranuschilwae	Omalagarasi	0.222854	57.6715	0	0.182684	257718	366107	232667	0.155798
M. zebra	Ogirigan	Omalagarasi	Ospilurus	0.0563362	15.3841	0	0.0267618	511671	270027	241225	0.0281566
M. zebra	Osquam_kar_chambo	Omalagarasi	Ogirigan	0.0127306	5.60622	1.03395e-08	0.00479546	568857	185880	181207	0.00499282
M. zebra	Ogirigan	Omalagarasi	Otanganicae	0.340422	101.819	0	0.412754	245330	380207	187087	0.23765
M. zebra	Ogirigan	Ourolepis	Omalagarasi	0.110203	41.093	0	0.0821302	299052	323263	259086	0.0728125
M. zebra	Ovariabilis	Omalagarasi	Ogirigan	0.0973858	33.4525	0	0.0301785	729229	164604	135389	0.0283855
M. zebra	Ogirigan	Omossambicus	Omtera	0.0559974	19.7422	0	0.0532321	278337	316760	283166	0.0382505
M. zebra	Ogirigan	Omossambicus	Oniloticus	0.0862257	35.8426	0	0.0346512	519961	276647	232726	0.0426693
M. zebra	Omossambicus	Oplacidus_placidus	Ogirigan	0.0417449	16.5793	0	0.018552	495993	214882	197661	0.0189547
M. zebra	Oplacidus_rovumae	Omossambicus	Ogirigan	0.000720879	0.311649	0.377654	0.000336771	458741	227709	227381	0.000358929
M. zebra	Ogirigan	Omossambicus	Orukwaensis	0.0598485	22.3802	0	0.0452915	283414	319271	283214	0.040701
M. zebra	Omossambicus	Oshiranus	Ogirigan	0.0269619	12.159	0	0.0125804	453369	232839	220613	0.0134823
M. zebra	Omossambicus	Oshiranuschilwae	Ogirigan	0.0533462	18.619	0	0.024736	446815	221840	199370	0.0258864
M. zebra	Ogirigan	Omossambicus	Ospilurus	0.0388873	13.137	0	0.0185815	520449	267239	247233	0.0193309
M. zebra	Ogirigan	Omossambicus	Osquam_kar_chambo	0.154323	60.8309	0	0.132906	271110	358609	262723	0.107442
M. zebra	Ogirigan	Omossambicus	Otanganicae	0.128991	50.5497	0	0.147677	296861	305592	235762	0.083308
M. zebra	Omossambicus	Ourolepis	Ogirigan	0.0822989	37.1337	0	0.0378974	456110	239851	203374	0.04056
M. zebra	Ogirigan	Omossambicus	Ovariabilis	0.0844393	29.7567	0	0.0676675	298545	314856	265824	0.0557673
M. zebra	Ogirigan	Omtera	Oniloticus	0.131356	51.5723	0	0.0540371	520394	295419	226820	0.065794
M. zebra	Ogirigan	Oplacidus_placidus	Omtera	0.17377	50.2923	0	0.17315	270475	366488	257975	0.121252
M. zebra	Ogirigan	Oplacidus_rovumae	Omtera	0.110909	36.9268	0	0.106345	279463	356619	285412	0.0772734
M. zebra	Orukwaensis	Omtera	Ogirigan	0.0143397	4.87928	5.32373e-07	0.00532487	687603	177392	172376	0.0048353
M. zebra	Ogirigan	Oshiranus	Omtera	0.190949	58.4218	0	0.186437	270333	387833	263468	0.13494
M. zebra	Ogirigan	Oshiranuschilwae	Omtera	0.180534	47.2544	0	0.180316	267102	358689	248983	0.125411
M. zebra	Ogirigan	Omtera	Ospilurus	0.0693691	21.1763	0	0.0336371	524001	281577	245046	0.0347708
M. zebra	Osquam_kar_chambo	Omtera	Ogirigan	0.032719	13.0849	0	0.0137494	529192	213595	200061	0.0143544
M. zebra	Ogirigan	Omtera	Otanganicae	0.303612	93.4789	0	0.366009	265180	372504	198991	0.207384
M. zebra	Ogirigan	Ourolepis	Omtera	0.0955997	34.6692	0	0.0880106	305688	331839	273928	0.0635369
M. zebra	Ovariabilis	Omtera	Ogirigan	0.103505	35.84	0	0.0384821	633696	200227	162666	0.0376896
M. zebra	Ogirigan	Oplacidus_placidus	Oniloticus	0.0852843	34.1379	0	0.034218	536704	274706	231532	0.0413964
M. zebra	Ogirigan	Oplacidus_rovumae	Oniloticus	0.113741	40.8296	0	0.0472993	534469	308339	245360	0.0578762
M. zebra	Ogirigan	Orukwaensis	Oniloticus	0.113575	45.4191	0	0.0472204	522302	293888	233939	0.0570873
M. zebra	Ogirigan	Oshiranus	Oniloticus	0.080097	37.1789	0	0.0317375	544045	284131	241990	0.039378
M. zebra	Ogirigan	Oshiranuschilwae	Oniloticus	0.08281	31.6007	0	0.033026	529165	266055	225361	0.0398734
M. zebra	Oniloticus	Ospilurus	Ogirigan	0.0249536	8.91666	0	0.0106335	719262	267991	254941	0.0105056
M. zebra	Ogirigan	Osquam_kar_chambo	Oniloticus	0.102368	45.3115	0	0.040865	518680	291372	237258	0.0516695
M. zebra	Ogirigan	Otanganicae	Oniloticus	0.120689	46.219	0	0.0498644	455703	293180	230034	0.064506
M. zebra	Ogirigan	Ourolepis	Oniloticus	0.0939095	43.3944	0	0.0371597	562721	283791	235065	0.0450509
M. zebra	Ogirigan	Ovariabilis	Oniloticus	0.0750561	30.8407	0	0.031211	501239	287588	247432	0.0387509
M. zebra	Oplacidus_rovumae	Oplacidus_placidus	Ogirigan	0.0483708	22.0899	0	0.017916	738743	188498	171104	0.0158366
M. zebra	Ogirigan	Oplacidus_placidus	Orukwaensis	0.1889	53.793	0	0.150722	274124	375949	256482	0.131781
M. zebra	Oshiranus	Oplacidus_placidus	Ogirigan	0.0143019	8.29269	0	0.00497961	786849	168913	164150	0.00425301
M. zebra	Oplacidus_placidus	Oshiranuschilwae	Ogirigan	0.0183271	7.1237	5.25358e-13	0.00637687	771007	158005	152318	0.00525926
M. zebra	Ogirigan	Oplacidus_placidus	Ospilurus	0.0358585	11.2062	0	0.0170366	538244	265538	247153	0.0174939
M. zebra	Ogirigan	Oplacidus_placidus	Osquam_kar_chambo	0.343888	94.432	0	0.335229	253760	466969	227983	0.251906
M. zebra	Ogirigan	Oplacidus_placidus	Otanganicae	0.188932	65.589	0	0.219503	299482	323730	220843	0.121896
M. zebra	Oplacidus_placidus	Ourolepis	Ogirigan	0.0472827	25.5615	0	0.02037	583444	213298	194038	0.0194392
M. zebra	Ogirigan	Oplacidus_placidus	Ovariabilis	0.216355	62.5489	0	0.182834	289147	370993	239015	0.14678
M. zebra	Ogirigan	Oplacidus_rovumae	Orukwaensis	0.118026	38.1842	0	0.0912879	284360	361618	285269	0.0819858
M. zebra	Oplacidus_rovumae	Oshiranus	Ogirigan	0.0344427	18.84	0	0.0126022	765257	191766	178996	0.011241
M. zebra	Oplacidus_rovumae	Oshiranuschilwae	Ogirigan	0.071109	26.9433	0	0.0235964	819833	168366	146011	0.0197098
M. zebra	Ogirigan	Oplacidus_rovumae	Ospilurus	0.0326209	11.2768	0	0.016318	539004	282811	264943	0.0164416
M. zebra	Ogirigan	Oplacidus_rovumae	Osquam_kar_chambo	0.253927	79.2568	0	0.223926	267571	436591	259767	0.183441
M. zebra	Ogirigan	Oplacidus_rovumae	Otanganicae	0.139839	56.201	0	0.155622	305180	323178	243880	0.0909133
M. zebra	Oplacidus_rovumae	Ourolepis	Ogirigan	0.0916339	50.5047	0	0.0377719	629546	226350	188349	0.0363909
M. zebra	Ogirigan	Oplacidus_rovumae	Ovariabilis	0.146144	48.1273	0	0.119241	298801	356695	265731	0.0987422
M. zebra	Ogirigan	Oshiranus	Orukwaensis	0.210155	61.151	0	0.166673	273205	400327	261286	0.148736
M. zebra	Ogirigan	Oshiranuschilwae	Orukwaensis	0.196066	51.1924	0	0.156493	270489	368156	247456	0.136215
M. zebra	Ogirigan	Orukwaensis	Ospilurus	0.0558927	17.1331	0	0.0274817	525234	281458	251661	0.0281541
M. zebra	Osquam_kar_chambo	Orukwaensis	Ogirigan	0.0211644	10.453	0	0.00857353	575585	203597	195158	0.00866125
M. zebra	Ogirigan	Orukwaensis	Otanganicae	0.315228	97.7271	0	0.388366	260810	383865	199859	0.217879
M. zebra	Ogirigan	Ourolepis	Orukwaensis	0.088206	33.9275	0	0.0647006	312599	329147	275788	0.0581548
M. zebra	Ovariabilis	Orukwaensis	Ogirigan	0.0968644	43.2009	0	0.0329625	730252	182205	150024	0.0302885
M. zebra	Oshiranus	Oshiranuschilwae	Ogirigan	0.0342449	16.6696	0	0.0110963	826054	156488	146125	0.00918163
M. zebra	Ogirigan	Oshiranus	Ospilurus	0.0244315	8.76625	0	0.0118791	546279	272585	259583	0.0120562
M. zebra	Ogirigan	Oshiranus	Osquam_kar_chambo	0.379294	107.003	0	0.358846	250178	509869	229450	0.283396
M. zebra	Ogirigan	Oshiranus	Otanganicae	0.186614	71.6863	0	0.206835	302545	333247	228431	0.121284
M. zebra	Oshiranus	Ourolepis	Ogirigan	0.0587391	35.0333	0	0.0253617	593998	226703	201548	0.0246075
M. zebra	Ogirigan	Oshiranus	Ovariabilis	0.237599	71.0052	0	0.198456	288189	393411	242354	0.16349
M. zebra	Ogirigan	Oshiranuschilwae	Ospilurus	0.0378719	11.5566	0	0.017873	529743	257800	238985	0.0183288
M. zebra	Ogirigan	Oshiranuschilwae	Osquam_kar_chambo	0.361341	88.2504	0	0.357498	248923	465277	218280	0.264882
M. zebra	Ogirigan	Oshiranuschilwae	Otanganicae	0.186472	59.1844	0	0.217723	297138	313169	214731	0.119313
M. zebra	Oshiranuschilwae	Ourolepis	Ogirigan	0.0340667	15.8407	0	0.0142167	602293	198005	184959	0.0132412
M. zebra	Ogirigan	Oshiranuschilwae	Ovariabilis	0.219296	56.6936	0	0.185538	285932	362251	231946	0.148052
M. zebra	Ogirigan	Osquam_kar_chambo	Ospilurus	0.0435675	15.0733	0	0.0212399	521491	278540	255283	0.022038
M. zebra	Ogirigan	Otanganicae	Ospilurus	0.0550362	16.1462	0	0.0269448	460875	277802	248819	0.02935
M. zebra	Ogirigan	Ourolepis	Ospilurus	0.0488376	18.2345	0	0.0234272	561800	275754	250074	0.023611
M. zebra	Ogirigan	Ovariabilis	Ospilurus	0.00849352	2.82362	0.00237422	0.00424662	506884	271165	266598	0.00437181
M. zebra	Ogirigan	Osquam_kar_chambo	Otanganicae	0.261293	91.2565	0	0.29702	265877	362695	212421	0.178686
M. zebra	Ogirigan	Ourolepis	Osquam_kar_chambo	0.167387	68.1753	0	0.135785	304284	362032	258211	0.112296
M. zebra	Ovariabilis	Osquam_kar_chambo	Ogirigan	0.0634614	29.4426	0	0.0251507	555951	212747	187356	0.0265581
M. zebra	Ogirigan	Ourolepis	Otanganicae	0.16592	68.6629	0	0.181217	325609	317455	227102	0.103834
M. zebra	Ogirigan	Ovariabilis	Otanganicae	0.267848	89.1607	0	0.327905	245136	375091	216606	0.189387
M. zebra	Ogirigan	Ourolepis	Ovariabilis	0.11141	41.7985	0	0.0858287	327829	322085	257512	0.0711606
M. zebra	Ohunteri	Ojipe	Okaromo	0.0106147	4.55415	2.62992e-06	0.00594209	715294	192004	187970	0.00368312
M. zebra	Ohunteri	Ojipe	OkorogweM	0.0895956	31.8388	0	0.0577089	628810	233770	195325	0.0363407
M. zebra	Ohunteri	Ojipe	OkorogweN	0.0822602	29.0677	0	0.0500053	650653	230603	195548	0.0325547
M. zebra	Ojipe	Ohunteri	Oleucostictus	0.0561044	22.2163	0	0.0167265	885608	191970	171574	0.0163279
M. zebra	Ohunteri	Ojipe	Omacrochir	0.00748564	3.79482	7.38765e-05	0.00438701	724824	192261	189404	0.00258204
M. zebra	Ohunteri	Ojipe	Omalagarasi	0.0078631	3.42704	0.0003051	0.00404498	720909	193282	190266	0.00273075
M. zebra	Ohunteri	Ojipe	Omossambicus	0.0159229	7.89446	1.44329e-15	0.0110231	723341	194383	188289	0.00550988
M. zebra	Ohunteri	Ojipe	Omtera	0.0330754	11.526	0	0.0212326	728744	209056	195669	0.0118106
M. zebra	Ojipe	Ohunteri	Oniloticus	0.0882069	34.7853	0	0.0253736	1000370	200345	167867	0.0237311
M. zebra	Ohunteri	Ojipe	Oplacidus_placidus	0.00197684	0.928973	0.176451	0.000996706	709255	195615	194843	0.000702001
M. zebra	Ojipe	Ohunteri	Oplacidus_rovumae	0.00516137	2.49938	0.00622059	0.00249972	735536	200799	198737	0.00181662
M. zebra	Ohunteri	Ojipe	Orukwaensis	0.0177259	8.10885	2.22045e-16	0.00906437	732296	205914	198741	0.00630898
M. zebra	Ojipe	Ohunteri	Oshiranus	0.000527237	0.272252	0.392714	0.000256686	724018	200824	200612	0.000188368
M. zebra	Ohunteri	Ojipe	Oshiranuschilwae	0.00533058	2.43378	0.00747107	0.00211469	690889	191644	189611	0.0018962
M. zebra	Ojipe	Ohunteri	Ospilurus	0.0204112	8.30873	0	0.0072405	989310	192972	185252	0.0056452
M. zebra	Ohunteri	Ojipe	Osquam_kar_chambo	0.00405751	2.24789	0.0122917	0.0022115	740021	198508	196904	0.00141268
M. zebra	Ojipe	Ohunteri	Otanganicae	0.00150947	0.706019	0.240088	0.00118284	769115	182852	182301	0.000485776
M. zebra	Ojipe	Ohunteri	Ourolepis	0.00514768	2.64507	0.00408367	0.00278058	708150	208906	206766	0.00190422
M. zebra	Ohunteri	Ojipe	Ovariabilis	0.0102191	4.05261	2.53251e-05	0.0054637	749442	193507	189592	0.00345683
M. zebra	Ohunteri	OkorogweM	Okaromo	0.087842	30.3146	0	0.061857	302571	250834	210325	0.053041
M. zebra	Ohunteri	OkorogweN	Okaromo	0.052438	13.6085	0	0.0381837	298339	251987	226877	0.0323082
M. zebra	Ohunteri	Okaromo	Oleucostictus	0.177933	58.518	0	0.070264	350214	271217	189279	0.101069
M. zebra	Omacrochir	Okaromo	Ohunteri	0.0195597	6.77619	6.16929e-12	0.0109438	521283	150485	144711	0.00707183
M. zebra	Omalagarasi	Okaromo	Ohunteri	0.00548921	1.96707	0.0245875	0.00268198	604984	128246	126845	0.00162893
M. zebra	Ohunteri	Omossambicus	Okaromo	0.0772446	27.5064	0	0.0609473	236257	282607	242078	0.0532616
M. zebra	Omtera	Okaromo	Ohunteri	0.00311	1.18336	0.118334	0.00178463	543193	151152	150215	0.00110945
M. zebra	Ohunteri	Okaromo	Oniloticus	0.101447	39.0372	0	0.0371866	463825	244852	199749	0.0496496
M. zebra	Ohunteri	Oplacidus_placidus	Okaromo	0.219287	62.8461	0	0.182164	230172	335328	214712	0.154594
M. zebra	Ohunteri	Oplacidus_rovumae	Okaromo	0.144521	46.9544	0	0.115182	239100	319299	238662	0.101168
M. zebra	Orukwaensis	Okaromo	Ohunteri	0.00789396	3.23364	0.000611116	0.00423367	606012	142354	140124	0.00250988
M. zebra	Ohunteri	Oshiranus	Okaromo	0.242027	71.8014	0	0.198183	228782	355520	216964	0.172921
M. zebra	Ohunteri	Oshiranuschilwae	Okaromo	0.22397	58.1435	0	0.187027	227968	329007	208600	0.157277
M. zebra	Ohunteri	Okaromo	Ospilurus	0.0605087	17.5308	0	0.0260762	476013	237411	210320	0.0293274
M. zebra	Osquam_kar_chambo	Okaromo	Ohunteri	0.0236223	9.90727	0	0.0140301	504806	168400	160628	0.0093208
M. zebra	Ohunteri	Okaromo	Otanganicae	0.351082	104.814	0	0.400968	221775	343862	165155	0.244539
M. zebra	Ohunteri	Ourolepis	Okaromo	0.106495	40.2126	0	0.079731	266173	285708	230712	0.0702741
M. zebra	Ovariabilis	Okaromo	Ohunteri	0.10252	33.7942	0	0.0536708	580641	160184	130394	0.0341935
M. zebra	OkorogweN	OkorogweM	Ohunteri	0.0673705	12.6462	0	0.0465422	704941	163870	143183	0.0204418
M. zebra	Ohunteri	OkorogweM	Oleucostictus	0.122043	43.9009	0	0.0443466	439090	237125	185542	0.0598579
M. zebra	Ohunteri	OkorogweM	Omacrochir	0.107372	39.0713	0	0.079789	306981	258735	208561	0.0648011
M. zebra	Ohunteri	OkorogweM	Omalagarasi	0.0884899	32.1477	0	0.0570653	306102	253411	212209	0.0533897
M. zebra	Omossambicus	OkorogweM	Ohunteri	0.22151	54.2602	0	0.187494	355104	271104	172780	0.123061
M. zebra	Ohunteri	OkorogweM	Omtera	0.0791695	30.4956	0	0.0622435	314067	257890	220052	0.0477747
M. zebra	Ohunteri	OkorogweM	Oniloticus	0.0966587	37.1839	0	0.0336043	547431	230907	190203	0.0420261
M. zebra	Oplacidus_placidus	OkorogweM	Ohunteri	0.181653	47.1514	0	0.153676	417753	251358	174077	0.0916533
M. zebra	Oplacidus_rovumae	OkorogweM	Ohunteri	0.212248	63.3383	0	0.170578	440144	265362	172439	0.105841
M. zebra	Ohunteri	OkorogweM	Orukwaensis	0.0638724	24.1639	0	0.0399893	319545	255235	224588	0.038339
M. zebra	Oshiranus	OkorogweM	Ohunteri	0.18513	56.2218	0	0.152916	420738	261299	179664	0.094737
M. zebra	Oshiranuschilwae	OkorogweM	Ohunteri	0.17464	43.8563	0	0.147359	423564	241251	169515	0.0859804
M. zebra	Ohunteri	OkorogweM	Ospilurus	0.0902344	29.0227	0	0.0371318	552172	232999	194430	0.0393722
M. zebra	Ohunteri	OkorogweM	Osquam_kar_chambo	0.132946	52.165	0	0.0939467	312941	276177	211361	0.0809715
M. zebra	Ohunteri	OkorogweM	Otanganicae	0.143166	52.9643	0	0.140612	335985	249193	186777	0.0808545
M. zebra	Ourolepis	OkorogweM	Ohunteri	0.144571	41.8911	0	0.11522	496079	229865	171797	0.0646824
M. zebra	Ohunteri	OkorogweM	Ovariabilis	0.090445	32.3815	0	0.0602985	333336	252470	210589	0.0525882
M. zebra	Ohunteri	OkorogweN	Oleucostictus	0.113878	39.2185	0	0.0433984	429649	247315	196746	0.0578785
M. zebra	Ohunteri	OkorogweN	Omacrochir	0.0710799	19.052	0	0.054695	302784	259707	225237	0.0437588
M. zebra	Ohunteri	OkorogweN	Omalagarasi	0.0532589	14.2132	0	0.0356251	301800	254502	228764	0.0327845
M. zebra	Omossambicus	OkorogweN	Ohunteri	0.169095	31.4811	0	0.147291	354172	267555	190158	0.09533
M. zebra	Ohunteri	OkorogweN	Omtera	0.045347	13.0078	0	0.03691	309731	259114	236633	0.0279101
M. zebra	Ohunteri	OkorogweN	Oniloticus	0.189199	32.8044	0	0.0735851	527826	280417	191190	0.0892776
M. zebra	Oplacidus_placidus	OkorogweN	Ohunteri	0.12784	24.2008	0	0.111791	415330	248837	192426	0.0658551
M. zebra	Oplacidus_rovumae	OkorogweN	Ohunteri	0.158802	34.7058	0	0.131746	439379	262238	190364	0.0805779
M. zebra	Ohunteri	OkorogweN	Orukwaensis	0.0313206	8.97919	0	0.0203391	315072	256692	241101	0.0191803
M. zebra	Oshiranus	OkorogweN	Ohunteri	0.132777	29.9357	0	0.113582	418317	258693	198049	0.0693028
M. zebra	Oshiranuschilwae	OkorogweN	Ohunteri	0.120065	21.8043	0	0.104953	421311	238459	187336	0.0603502
M. zebra	Ohunteri	OkorogweN	Ospilurus	0.129298	29.3028	0	0.0568015	536512	258009	198928	0.0594706
M. zebra	Ohunteri	OkorogweN	Osquam_kar_chambo	0.0971175	29.3793	0	0.0710423	308731	277329	228230	0.0602967
M. zebra	Ohunteri	OkorogweN	Otanganicae	0.107696	29.9698	0	0.109828	330466	250837	202062	0.0622634
M. zebra	Ourolepis	OkorogweN	Ohunteri	0.0884846	19.3915	0	0.0728928	493753	227337	190376	0.0405512
M. zebra	Ohunteri	OkorogweN	Ovariabilis	0.055793	15.0207	0	0.0385504	328963	253636	226829	0.0331184
M. zebra	Ohunteri	Omacrochir	Oleucostictus	0.153069	48.7875	0	0.0609	352877	268834	197459	0.0871309
M. zebra	Ohunteri	Omalagarasi	Oleucostictus	0.171137	57.0806	0	0.0683347	353243	272999	193213	0.0973647
M. zebra	Ohunteri	Omossambicus	Oleucostictus	0.082626	32.1082	0	0.0328066	369710	252818	214228	0.0461186
M. zebra	Ohunteri	Omtera	Oleucostictus	0.166749	61.5503	0	0.0678629	361335	279680	199737	0.0950851
M. zebra	Ohunteri	Oleucostictus	Oniloticus	0.391531	91.6375	0	0.22464	315989	487229	213048	0.269793
M. zebra	Ohunteri	Oplacidus_placidus	Oleucostictus	0.106612	38.797	0	0.0421155	383505	255751	206473	0.0582669
M. zebra	Ohunteri	Oplacidus_rovumae	Oleucostictus	0.0880593	39.0126	0	0.0347656	385715	265838	222809	0.0492119
M. zebra	Ohunteri	Orukwaensis	Oleucostictus	0.149756	55.0917	0	0.0615629	366206	278368	205853	0.0852689
M. zebra	Ohunteri	Oshiranus	Oleucostictus	0.0996044	43.5703	0	0.038523	389161	262320	214797	0.0548588
M. zebra	Ohunteri	Oshiranuschilwae	Oleucostictus	0.105404	38.3392	0	0.0414878	379237	248998	201512	0.0572295
M. zebra	Ohunteri	Oleucostictus	Ospilurus	0.217371	56.0348	0	0.128479	347760	377382	242613	0.139259
M. zebra	Ohunteri	Osquam_kar_chambo	Oleucostictus	0.130605	55.7142	0	0.0511656	364093	272450	209505	0.0743989
M. zebra	Ohunteri	Otanganicae	Oleucostictus	0.135046	48.5559	0	0.0558244	314386	275776	210153	0.0819965
M. zebra	Ohunteri	Ourolepis	Oleucostictus	0.122342	50.4026	0	0.0474649	406104	265065	207278	0.0657831
M. zebra	Ohunteri	Ovariabilis	Oleucostictus	0.113558	43.6093	0	0.046835	349316	274574	218573	0.0664729
M. zebra	Omacrochir	Omalagarasi	Ohunteri	0.0147761	5.19851	1.00445e-07	0.0081317	558194	147769	143465	0.00506694
M. zebra	Ohunteri	Omossambicus	Omacrochir	0.162778	56.2713	0	0.14126	231185	320978	231110	0.114734
M. zebra	Omacrochir	Omtera	Ohunteri	0.0152254	5.38655	3.59114e-08	0.00945126	513400	168392	163341	0.00597657
M. zebra	Ohunteri	Omacrochir	Oniloticus	0.0834849	30.9158	0	0.0308744	465744	244413	206748	0.0410784
M. zebra	Ohunteri	Oplacidus_placidus	Omacrochir	0.273865	78.0132	0	0.248559	229883	366025	208644	0.195613
M. zebra	Ohunteri	Oplacidus_rovumae	Omacrochir	0.181309	58.2363	0	0.154756	241486	339339	235174	0.127653
M. zebra	Omacrochir	Orukwaensis	Ohunteri	0.0119968	4.66189	1.56659e-06	0.00710646	564275	160512	156707	0.00431654
M. zebra	Ohunteri	Oshiranus	Omacrochir	0.283067	82.9384	0	0.250901	230794	381373	213098	0.203904
M. zebra	Ohunteri	Oshiranuschilwae	Omacrochir	0.266044	68.1717	0	0.240449	229604	352995	204640	0.18845
M. zebra	Ohunteri	Omacrochir	Ospilurus	0.0514673	15.0969	0	0.0224705	476547	239431	215992	0.02515
M. zebra	Osquam_kar_chambo	Omacrochir	Ohunteri	0.00539604	2.32917	0.00992508	0.00315244	557472	163788	162029	0.00199142
M. zebra	Ohunteri	Omacrochir	Otanganicae	0.307208	87.688	0	0.34931	228067	334075	177053	0.212423
M. zebra	Ohunteri	Ourolepis	Omacrochir	0.131264	50.4771	0	0.103972	269705	296965	228049	0.0867174
M. zebra	Ovariabilis	Omacrochir	Ohunteri	0.0753082	24.3224	0	0.0435208	543612	173820	149473	0.028085
M. zebra	Ohunteri	Omossambicus	Omalagarasi	0.0811606	30.2641	0	0.0589832	239516	287126	244018	0.0559365
M. zebra	Omalagarasi	Omtera	Ohunteri	0.00147077	0.556731	0.288856	0.000800189	625780	144014	143591	0.000463113
M. zebra	Ohunteri	Omalagarasi	Oniloticus	0.0970504	37.6851	0	0.0360157	467393	247366	203599	0.0476579
M. zebra	Ohunteri	Oplacidus_placidus	Omalagarasi	0.227106	67.4213	0	0.174624	232847	343015	216049	0.160329
M. zebra	Ohunteri	Oplacidus_rovumae	Omalagarasi	0.150119	49.8763	0	0.110637	242209	325400	240455	0.105122
M. zebra	Orukwaensis	Omalagarasi	Ohunteri	0.00225027	0.959513	0.16865	0.00109052	740907	128509	127932	0.000578534
M. zebra	Ohunteri	Oshiranus	Omalagarasi	0.251196	76.0273	0	0.191375	231443	364543	218168	0.179788
M. zebra	Ohunteri	Oshiranuschilwae	Omalagarasi	0.230099	59.6867	0	0.177284	230894	336095	210357	0.161753
M. zebra	Ohunteri	Omalagarasi	Ospilurus	0.0543434	15.9411	0	0.0236462	479836	239123	214473	0.0264079
M. zebra	Osquam_kar_chambo	Omalagarasi	Ohunteri	0.0189239	7.93433	1.11022e-15	0.0111321	536527	166657	160466	0.00716841
M. zebra	Ohunteri	Omalagarasi	Otanganicae	0.350675	107.334	0	0.406157	223449	349381	167961	0.2449
M. zebra	Ohunteri	Ourolepis	Omalagarasi	0.108687	42.0962	0	0.0750455	269720	289325	232598	0.0716573
M. zebra	Ovariabilis	Omalagarasi	Ohunteri	0.106624	34.0462	0	0.0511714	695649	147897	119397	0.0295968
M. zebra	Ohunteri	Omossambicus	Omtera	0.0632833	24.2401	0	0.055534	248134	287318	253117	0.043371
M. zebra	Ohunteri	Omossambicus	Oniloticus	0.0514164	21.5762	0	0.0191789	475844	240119	216634	0.0251824
M. zebra	Omossambicus	Oplacidus_placidus	Ohunteri	0.0568729	21.6927	0	0.0398711	468777	196059	174959	0.0251252
M. zebra	Omossambicus	Oplacidus_rovumae	Ohunteri	0.0149723	6.04356	7.53751e-10	0.0110384	429845	208328	202181	0.00731477
M. zebra	Ohunteri	Omossambicus	Orukwaensis	0.0604209	23.6399	0	0.0425521	252553	289369	256394	0.0413057
M. zebra	Omossambicus	Oshiranus	Ohunteri	0.0427892	17.932	0	0.0313625	424709	212871	195401	0.0209729
M. zebra	Omossambicus	Oshiranuschilwae	Ohunteri	0.0662594	21.5937	0	0.048935	422003	202814	177608	0.0314123
M. zebra	Ohunteri	Omossambicus	Ospilurus	0.0340277	12.0066	0	0.015041	483516	238405	222714	0.0166106
M. zebra	Ohunteri	Omossambicus	Osquam_kar_chambo	0.157965	63.9091	0	0.127189	240322	327240	237959	0.110836
M. zebra	Ohunteri	Omossambicus	Otanganicae	0.124539	49.9726	0	0.135387	266065	276164	214995	0.0807806
M. zebra	Omossambicus	Ourolepis	Ohunteri	0.103397	41.7688	0	0.0751048	428438	220702	179339	0.0499264
M. zebra	Ohunteri	Omossambicus	Ovariabilis	0.0806764	29.8241	0	0.0605404	266864	284748	242233	0.0535558
M. zebra	Ohunteri	Omtera	Oniloticus	0.101988	43.9177	0	0.0387973	474931	257049	209469	0.0505391
M. zebra	Ohunteri	Oplacidus_placidus	Omtera	0.191327	59.0501	0	0.175963	243847	335214	227543	0.133487
M. zebra	Ohunteri	Oplacidus_rovumae	Omtera	0.123782	43.5212	0	0.109021	252616	323141	251954	0.0860047
M. zebra	Orukwaensis	Omtera	Ohunteri	0.00353029	1.47891	0.0695819	0.00203109	656058	154284	153198	0.00112709
M. zebra	Ohunteri	Oshiranus	Omtera	0.210299	66.8009	0	0.189684	243814	354987	231623	0.148555
M. zebra	Ohunteri	Oshiranuschilwae	Omtera	0.198732	55.6089	0	0.183594	240963	329583	220303	0.138181
M. zebra	Ohunteri	Omtera	Ospilurus	0.0685857	22.7732	0	0.0306728	485854	251364	219097	0.033741
M. zebra	Osquam_kar_chambo	Omtera	Ohunteri	0.0203895	9.13609	0	0.0132744	497741	186746	179283	0.00864003
M. zebra	Ohunteri	Omtera	Otanganicae	0.310719	99.9783	0	0.358766	236230	342468	180097	0.213985
M. zebra	Ohunteri	Ourolepis	Omtera	0.107095	42.2655	0	0.0900055	277257	298543	240783	0.0707338
M. zebra	Ovariabilis	Omtera	Ohunteri	0.0916948	35.4805	0	0.0524325	602257	175791	146260	0.0319493
M. zebra	Ohunteri	Oplacidus_placidus	Oniloticus	0.0505736	20.7081	0	0.018676	494474	236353	213598	0.024094
M. zebra	Ohunteri	Oplacidus_rovumae	Oniloticus	0.0850819	29.6003	0	0.032628	492722	267402	225468	0.042547
M. zebra	Ohunteri	Orukwaensis	Oniloticus	0.0835073	35.2508	0	0.0320903	480084	255242	215898	0.0413614
M. zebra	Ohunteri	Oshiranus	Oniloticus	0.0460131	21.9927	0	0.0167389	501261	243860	222406	0.0221741
M. zebra	Ohunteri	Oshiranuschilwae	Oniloticus	0.0480719	18.6333	0	0.0177172	488197	230060	208956	0.0227607
M. zebra	Ospilurus	Oniloticus	Ohunteri	0.00577612	1.99216	0.0231766	0.00348778	675904	239987	237230	0.0023909
M. zebra	Ohunteri	Osquam_kar_chambo	Oniloticus	0.0709404	33.3673	0	0.0260337	477066	251313	218018	0.0351808
M. zebra	Ohunteri	Otanganicae	Oniloticus	0.089907	35.7043	0	0.0344248	420794	255081	212998	0.0473442
M. zebra	Ohunteri	Ourolepis	Oniloticus	0.0602624	28.709	0	0.0218791	519670	243629	215935	0.0282813
M. zebra	Ohunteri	Ovariabilis	Oniloticus	0.0425362	18.1294	0	0.0163358	462757	248861	228553	0.0216003
M. zebra	Oplacidus_rovumae	Oplacidus_placidus	Ohunteri	0.0461957	20.3429	0	0.0269075	704073	167358	152578	0.0144335
M. zebra	Ohunteri	Oplacidus_placidus	Orukwaensis	0.200164	58.6453	0	0.148652	246807	344145	229352	0.13994
M. zebra	Oshiranus	Oplacidus_placidus	Ohunteri	0.0115708	6.12189	4.6235e-10	0.00635514	752035	149303	145887	0.00326195
M. zebra	Oplacidus_placidus	Oshiranuschilwae	Ohunteri	0.0161896	5.96244	1.2425e-09	0.00901238	740303	140063	135600	0.00439286
M. zebra	Ohunteri	Oplacidus_placidus	Ospilurus	0.0305915	10.2988	0	0.0133479	503386	234903	220958	0.0145374
M. zebra	Ohunteri	Oplacidus_placidus	Osquam_kar_chambo	0.360667	98.1473	0	0.331041	227128	433029	203466	0.265814
M. zebra	Ohunteri	Oplacidus_placidus	Otanganicae	0.189822	69.4808	0	0.208185	271656	292664	199282	0.122291
M. zebra	Oplacidus_placidus	Ourolepis	Ohunteri	0.05531	27.8199	0	0.0379995	550979	192317	172158	0.0220208
M. zebra	Ohunteri	Oplacidus_placidus	Ovariabilis	0.223283	66.3576	0	0.177068	261045	338905	215186	0.151777
M. zebra	Ohunteri	Oplacidus_rovumae	Orukwaensis	0.124623	41.0145	0	0.08929	256776	327689	255065	0.0865055
M. zebra	Oplacidus_rovumae	Oshiranus	Ohunteri	0.0349725	18.566	0	0.0198993	728231	170267	158760	0.0108838
M. zebra	Oplacidus_rovumae	Oshiranuschilwae	Ohunteri	0.0666915	24.5181	0	0.0348086	786747	148724	130127	0.0174522
M. zebra	Ohunteri	Oplacidus_rovumae	Ospilurus	0.0290165	10.3152	0	0.0133269	504626	250336	236218	0.0142436
M. zebra	Ohunteri	Oplacidus_rovumae	Osquam_kar_chambo	0.266517	82.1185	0	0.219749	240229	400521	231955	0.193153
M. zebra	Ohunteri	Oplacidus_rovumae	Otanganicae	0.137549	56.5545	0	0.14409	277514	290105	219948	0.0890807
M. zebra	Oplacidus_rovumae	Ourolepis	Ohunteri	0.0972693	49.8887	0	0.0629979	594134	203208	167181	0.0373521
M. zebra	Ohunteri	Oplacidus_rovumae	Ovariabilis	0.148487	49.0881	0	0.112944	270420	322603	239185	0.100237
M. zebra	Ohunteri	Oshiranus	Orukwaensis	0.223772	66.4747	0	0.165495	246065	366964	232762	0.15867
M. zebra	Ohunteri	Oshiranuschilwae	Orukwaensis	0.207303	53.8484	0	0.15488	243758	338525	222270	0.144496
M. zebra	Ohunteri	Orukwaensis	Ospilurus	0.0540417	17.7573	0	0.0244928	490302	250895	225167	0.0266235
M. zebra	Osquam_kar_chambo	Orukwaensis	Ohunteri	0.0175519	8.23713	1.11022e-16	0.0110904	543379	180640	174408	0.00693657
M. zebra	Ohunteri	Orukwaensis	Otanganicae	0.323299	102.714	0	0.38055	235482	353205	180620	0.224338
M. zebra	Ohunteri	Ourolepis	Orukwaensis	0.0916752	36.6292	0	0.0618552	283307	295458	245835	0.0601783
M. zebra	Ovariabilis	Orukwaensis	Ohunteri	0.0949903	40.3753	0	0.0499017	697387	162161	134026	0.028317
M. zebra	Oshiranus	Oshiranuschilwae	Ohunteri	0.0287069	12.9623	0	0.0147554	793351	137842	130149	0.00724837
M. zebra	Ohunteri	Oshiranus	Ospilurus	0.0197292	7.52039	2.73115e-14	0.00877882	510979	240560	231252	0.00947099
M. zebra	Ohunteri	Oshiranus	Osquam_kar_chambo	0.398306	111.355	0	0.355486	223835	473776	203867	0.299407
M. zebra	Ohunteri	Oshiranus	Otanganicae	0.187814	77.1523	0	0.196031	274621	300660	205581	0.121762
M. zebra	Oshiranus	Ourolepis	Ohunteri	0.0638895	35.3418	0	0.0435929	559118	203431	178998	0.0259498
M. zebra	Ohunteri	Oshiranus	Ovariabilis	0.246283	74.6537	0	0.193193	260305	359820	217609	0.169757
M. zebra	Ohunteri	Oshiranuschilwae	Ospilurus	0.0327239	10.669	0	0.0142401	496087	229415	214876	0.0154608
M. zebra	Ohunteri	Oshiranuschilwae	Osquam_kar_chambo	0.378363	91.6036	0	0.353726	222924	433619	195560	0.279378
M. zebra	Ohunteri	Oshiranuschilwae	Otanganicae	0.187153	63.5338	0	0.20663	269905	284176	194576	0.119681
M. zebra	Oshiranuschilwae	Ourolepis	Ohunteri	0.0447575	19.4275	0	0.0300028	571696	179224	163868	0.0167864
M. zebra	Ohunteri	Oshiranuschilwae	Ovariabilis	0.226585	59.5685	0	0.180272	258444	332310	209536	0.153412
M. zebra	Ohunteri	Osquam_kar_chambo	Ospilurus	0.0411154	15.8126	0	0.0183865	487141	246532	227060	0.0202679
M. zebra	Ohunteri	Otanganicae	Ospilurus	0.0524062	16.6119	0	0.0236471	432485	247463	222818	0.0272994
M. zebra	Ohunteri	Ourolepis	Ospilurus	0.0459035	18.144	0	0.0201854	526806	243943	222531	0.0215569
M. zebra	Ohunteri	Ovariabilis	Ospilurus	0.00222612	0.79183	0.21423	0.00102467	475319	240356	239289	0.00111732
M. zebra	Ohunteri	Osquam_kar_chambo	Otanganicae	0.267462	97.5114	0	0.288689	240345	330832	191207	0.183143
M. zebra	Ohunteri	Ourolepis	Osquam_kar_chambo	0.173687	72.8754	0	0.130087	274525	326663	229981	0.116321
M. zebra	Ovariabilis	Osquam_kar_chambo	Ohunteri	0.0643106	29.0601	0	0.0394926	523662	190979	167899	0.0261518
M. zebra	Ohunteri	Ourolepis	Otanganicae	0.165298	71.4327	0	0.169729	296931	284698	203929	0.102817
M. zebra	Ohunteri	Ovariabilis	Otanganicae	0.273442	92.9189	0	0.320309	223047	344405	196499	0.193607
M. zebra	Ohunteri	Ourolepis	Ovariabilis	0.110196	43.5001	0	0.0785851	297593	288125	230928	0.0700389
M. zebra	Ojipe	OkorogweM	Okaromo	0.075655	23.8823	0	0.0572322	363122	271949	233695	0.0440326
M. zebra	Ojipe	OkorogweN	Okaromo	0.0426381	11.0861	0	0.0334092	355837	273749	251359	0.0254159
M. zebra	Ojipe	Okaromo	Oleucostictus	0.205725	58.9702	0	0.0869938	392640	308378	203145	0.116387
M. zebra	Omacrochir	Okaromo	Ojipe	0.0220429	7.89926	1.44329e-15	0.00748265	547223	172276	164845	0.00840284
M. zebra	Omalagarasi	Okaromo	Ojipe	0.00869043	3.2978	0.000487234	0.00258498	631907	148180	145627	0.00275787
M. zebra	Ojipe	Omossambicus	Okaromo	0.0659871	22.37	0	0.0566293	267772	310137	271740	0.0451916
M. zebra	Okaromo	Omtera	Ojipe	0.0241492	7.26336	1.88849e-13	0.0085385	567855	179492	171027	0.00921738
M. zebra	Ojipe	Okaromo	Oniloticus	0.162602	50.6167	0	0.0627837	512635	284861	205180	0.0794683
M. zebra	Ojipe	Oplacidus_placidus	Okaromo	0.197049	52.8964	0	0.177772	256919	364602	244566	0.138596
M. zebra	Ojipe	Oplacidus_rovumae	Okaromo	0.127668	38.9227	0	0.110936	265634	350891	271439	0.0894766
M. zebra	Okaromo	Orukwaensis	Ojipe	0.00173155	0.703244	0.240952	0.000567026	632069	162780	162217	0.000588256
M. zebra	Ojipe	Oshiranus	Okaromo	0.218531	61.1085	0	0.194197	255428	386225	247694	0.155767
M. zebra	Ojipe	Oshiranuschilwae	Okaromo	0.201833	49.8627	0	0.182345	254065	356238	236586	0.141284
M. zebra	Ojipe	Okaromo	Ospilurus	0.0719516	18.5758	0	0.0334182	516242	268167	232167	0.035413
M. zebra	Osquam_kar_chambo	Okaromo	Ojipe	0.0278464	11.9666	0	0.0100943	533001	192813	182365	0.0115043
M. zebra	Ojipe	Okaromo	Otanganicae	0.331577	92.9273	0	0.401352	248683	371168	186319	0.229293
M. zebra	Ojipe	Ourolepis	Okaromo	0.092234	32.0637	0	0.0760791	293822	317276	263691	0.0612548
M. zebra	Ovariabilis	Okaromo	Ojipe	0.0927446	29.7725	0	0.030033	606998	181125	150380	0.0327596
M. zebra	OkorogweN	OkorogweM	Ojipe	0.0669899	11.7864	0	0.0283562	711684	197280	172508	0.0229058
M. zebra	Ojipe	OkorogweM	Oleucostictus	0.16004	49.6225	0	0.061458	513912	268820	194647	0.0758897
M. zebra	Ojipe	OkorogweM	Omacrochir	0.0969037	32.8994	0	0.0771032	368008	280204	230696	0.056329
M. zebra	Ojipe	OkorogweM	Omalagarasi	0.0785177	25.3775	0	0.0543754	367297	275143	235081	0.0456536
M. zebra	Omossambicus	OkorogweM	Ojipe	0.258837	54.5557	0	0.13571	372243	324974	191334	0.150402
M. zebra	Ojipe	OkorogweM	Omtera	0.0493027	13.9474	0	0.0428395	373943	278102	251968	0.0289089
M. zebra	Ojipe	OkorogweM	Oniloticus	0.164905	51.0848	0	0.0594466	628220	265679	190459	0.0693682
M. zebra	Oplacidus_placidus	OkorogweM	Ojipe	0.236773	51.4533	0	0.121308	438264	307003	189455	0.125757
M. zebra	Oplacidus_rovumae	OkorogweM	Ojipe	0.267942	66.3895	0	0.132708	462967	323234	186622	0.140428
M. zebra	Ojipe	OkorogweM	Orukwaensis	0.0478123	15.9381	0	0.0324565	380636	276361	251140	0.0277722
M. zebra	Oshiranus	OkorogweM	Ojipe	0.239289	59.9518	0	0.12127	443107	319007	195816	0.128601
M. zebra	Oshiranuschilwae	OkorogweM	Ojipe	0.229585	46.1023	0	0.116613	442353	294447	184490	0.119351
M. zebra	Ojipe	OkorogweM	Ospilurus	0.103177	31.1686	0	0.0448505	622843	258060	209789	0.0442572
M. zebra	Ojipe	OkorogweM	Osquam_kar_chambo	0.123144	45.5472	0	0.0935339	375482	299541	233856	0.0722703
M. zebra	Ojipe	OkorogweM	Otanganicae	0.137121	46.0051	0	0.14297	398149	271266	205844	0.0747459
M. zebra	Ourolepis	OkorogweM	Ojipe	0.214979	50.5265	0	0.102645	518878	285936	184749	0.102254
M. zebra	Ojipe	OkorogweM	Ovariabilis	0.0777958	24.1133	0	0.0559724	395277	273965	234415	0.0437666
M. zebra	Ojipe	OkorogweN	Oleucostictus	0.150302	45.7196	0	0.0604709	501121	279635	206559	0.0740149
M. zebra	Ojipe	OkorogweN	Omacrochir	0.0629382	17.0125	0	0.0518363	360816	281826	248451	0.037454
M. zebra	Ojipe	OkorogweN	Omalagarasi	0.045501	12.3027	0	0.0326725	360049	276816	252722	0.0270845
M. zebra	Omossambicus	OkorogweN	Ojipe	0.205707	35.1695	0	0.110189	371894	318488	209813	0.120724
M. zebra	Ojipe	OkorogweN	Omtera	0.0185711	4.69828	1.31179e-06	0.016695	366634	279959	269750	0.011141
M. zebra	Ojipe	OkorogweN	Oniloticus	0.245104	45.0921	0	0.0983625	605160	316713	192020	0.111943
M. zebra	Oplacidus_placidus	OkorogweN	Ojipe	0.181446	31.3273	0	0.0953788	436436	301537	208917	0.097815
M. zebra	Oplacidus_rovumae	OkorogweN	Ojipe	0.213237	42.437	0	0.108158	462811	317168	205678	0.113112
M. zebra	Ojipe	OkorogweN	Orukwaensis	0.0177219	4.98584	3.08471e-07	0.0124504	373077	278407	268711	0.0105369
M. zebra	Oshiranus	OkorogweN	Ojipe	0.185262	37.9085	0	0.0964246	441277	313465	215473	0.101
M. zebra	Oshiranuschilwae	OkorogweN	Ojipe	0.173454	27.9883	0	0.0904436	440647	288859	203464	0.0915303
M. zebra	Ojipe	OkorogweN	Ospilurus	0.138799	31.5863	0	0.0642371	603689	284235	214949	0.0628232
M. zebra	Ojipe	OkorogweN	Osquam_kar_chambo	0.0894455	27.1266	0	0.0703077	368245	301300	251826	0.0536961
M. zebra	Ojipe	OkorogweN	Otanganicae	0.103569	28.6583	0	0.111935	389586	273409	222091	0.0579808
M. zebra	Ourolepis	OkorogweN	Ojipe	0.156415	30.4447	0	0.0768361	517084	280443	204578	0.0757056
M. zebra	Ojipe	OkorogweN	Ovariabilis	0.0457954	11.816	0	0.0341045	387846	275820	251663	0.0263916
M. zebra	Ojipe	Omacrochir	Oleucostictus	0.18158	50.7868	0	0.0774128	394532	306392	212222	0.103127
M. zebra	Ojipe	Omalagarasi	Oleucostictus	0.198623	57.2787	0	0.084984	395226	310787	207787	0.112716
M. zebra	Ojipe	Omossambicus	Oleucostictus	0.117641	41.0875	0	0.0498912	414374	289253	228361	0.0653356
M. zebra	Ojipe	Omtera	Oleucostictus	0.195154	61.6936	0	0.0845019	413035	316224	212953	0.109605
M. zebra	Ojipe	Oleucostictus	Oniloticus	0.408918	92.5986	0	0.245424	344026	540008	226549	0.282247
M. zebra	Ojipe	Oplacidus_placidus	Oleucostictus	0.139155	44.3544	0	0.0591976	425159	294354	222440	0.0763456
M. zebra	Ojipe	Oplacidus_rovumae	Oleucostictus	0.119984	45.5243	0	0.051174	426730	306875	241123	0.0674568
M. zebra	Ojipe	Orukwaensis	Oleucostictus	0.178256	56.7925	0	0.0781499	412502	315798	220245	0.100736
M. zebra	Ojipe	Oshiranus	Oleucostictus	0.131453	48.9163	0	0.0549198	431809	302745	232399	0.0727502
M. zebra	Ojipe	Oshiranuschilwae	Oleucostictus	0.13819	43.6552	0	0.0583856	419851	285253	215987	0.0752
M. zebra	Ojipe	Oleucostictus	Ospilurus	0.210232	50.2638	0	0.133454	367424	418058	272815	0.137242
M. zebra	Ojipe	Osquam_kar_chambo	Oleucostictus	0.160081	56.8237	0	0.0674754	407053	312247	226073	0.0911534
M. zebra	Ojipe	Otanganicae	Oleucostictus	0.165147	54.0419	0	0.0727228	351128	312882	224187	0.0998596
M. zebra	Ojipe	Ourolepis	Oleucostictus	0.152936	56.7595	0	0.0641924	447528	305860	224716	0.0829605
M. zebra	Ojipe	Ovariabilis	Oleucostictus	0.143755	48.2278	0	0.0632625	391945	312082	233633	0.0836647
M. zebra	Omacrochir	Omalagarasi	Ojipe	0.0143086	5.1802	1.10822e-07	0.00477572	585248	168731	163971	0.00518547
M. zebra	Ojipe	Omossambicus	Omacrochir	0.148961	50.4674	0	0.139127	262439	349376	258784	0.104057
M. zebra	Omacrochir	Omtera	Ojipe	0.0424027	12.7221	0	0.0161903	538709	199788	183534	0.0176285
M. zebra	Ojipe	Omacrochir	Oniloticus	0.144382	44.4491	0	0.0563585	513691	284863	212983	0.0710602
M. zebra	Ojipe	Oplacidus_placidus	Omacrochir	0.251632	69.0862	0	0.245878	256625	396014	236782	0.179029
M. zebra	Ojipe	Oplacidus_rovumae	Omacrochir	0.164604	51.651	0	0.152463	268295	371508	266491	0.115875
M. zebra	Omacrochir	Orukwaensis	Ojipe	0.023216	8.85333	0	0.00837417	590853	185554	177134	0.00883024
M. zebra	Ojipe	Oshiranus	Omacrochir	0.260111	74.4378	0	0.248468	257799	412860	242415	0.186672
M. zebra	Ojipe	Oshiranuschilwae	Omacrochir	0.244607	61.6472	0	0.237881	256039	380822	231134	0.172453
M. zebra	Ojipe	Omacrochir	Ospilurus	0.0628324	16.3062	0	0.0295543	515835	270558	238568	0.0312109
M. zebra	Osquam_kar_chambo	Omacrochir	Ojipe	0.00735079	3.40899	0.000326023	0.00262186	586964	186920	184192	0.00284737
M. zebra	Ojipe	Omacrochir	Otanganicae	0.288876	77.3005	0	0.349588	254858	361673	199549	0.198662
M. zebra	Ojipe	Ourolepis	Omacrochir	0.117657	44.0375	0	0.10209	297842	329025	259751	0.0781329
M. zebra	Ovariabilis	Omacrochir	Ojipe	0.0644098	19.9416	0	0.0229787	570445	195292	171657	0.0252135
M. zebra	Ojipe	Omossambicus	Omalagarasi	0.0718303	24.511	0	0.0566017	271730	315293	273034	0.0491351
M. zebra	Omalagarasi	Omtera	Ojipe	0.0329668	10.0416	0	0.0110837	652397	173322	162259	0.0111976
M. zebra	Ojipe	Omalagarasi	Oniloticus	0.157434	49.3767	0	0.0616385	515735	288116	209737	0.0773283
M. zebra	Ojipe	Oplacidus_placidus	Omalagarasi	0.206689	56.4754	0	0.171831	260290	373040	245247	0.145455
M. zebra	Ojipe	Oplacidus_rovumae	Omalagarasi	0.134705	42.0715	0	0.108236	269495	357622	272713	0.0943612
M. zebra	Omalagarasi	Orukwaensis	Ojipe	0.0114602	5.34103	4.62097e-08	0.00340944	769742	150293	146887	0.00319236
M. zebra	Ojipe	Oshiranus	Omalagarasi	0.229283	65.0349	0	0.188958	258892	396090	248335	0.163569
M. zebra	Ojipe	Oshiranuschilwae	Omalagarasi	0.210069	50.8026	0	0.174758	257748	364006	237623	0.147064
M. zebra	Ojipe	Omalagarasi	Ospilurus	0.065215	16.8579	0	0.0306042	519629	270311	237212	0.0322241
M. zebra	Osquam_kar_chambo	Omalagarasi	Ojipe	0.0204033	8.73153	0	0.00733577	565725	190376	182762	0.00810981
M. zebra	Ojipe	Omalagarasi	Otanganicae	0.331244	94.1691	0	0.406867	249651	377104	189440	0.229925
M. zebra	Ojipe	Ourolepis	Omalagarasi	0.096342	34.2892	0	0.0730928	298139	321595	265074	0.0638794
M. zebra	Ovariabilis	Omalagarasi	Ojipe	0.0922561	30.9768	0	0.02756	724580	167415	139134	0.0274272
M. zebra	Ojipe	Omossambicus	Omtera	0.0372151	11.3786	0	0.0364394	279030	314113	291572	0.0254783
M. zebra	Ojipe	Omossambicus	Oniloticus	0.11515	41.4264	0	0.0450586	526125	279337	221648	0.0561663
M. zebra	Omossambicus	Oplacidus_placidus	Ojipe	0.0387996	15.4046	0	0.0162791	494985	216121	199977	0.0177196
M. zebra	Oplacidus_rovumae	Omossambicus	Ojipe	0.00448196	1.90256	0.0285491	0.00197615	457753	230210	228155	0.00224316
M. zebra	Ojipe	Omossambicus	Orukwaensis	0.045815	16.531	0	0.0352981	284500	317015	289239	0.0311826
M. zebra	Omossambicus	Oshiranus	Ojipe	0.0251087	11.0086	0	0.011098	452405	234522	223033	0.0126258
M. zebra	Omossambicus	Oshiranuschilwae	Ojipe	0.0508176	18.0532	0	0.0222408	445633	222952	201388	0.024787
M. zebra	Ojipe	Omossambicus	Ospilurus	0.0474785	14.9534	0	0.02249	525153	268419	244086	0.0234499
M. zebra	Ojipe	Omossambicus	Osquam_kar_chambo	0.146016	56.9146	0	0.127259	273138	357285	266240	0.101538
M. zebra	Ojipe	Omossambicus	Otanganicae	0.118497	45.0327	0	0.138207	298512	303920	239523	0.0764851
M. zebra	Omossambicus	Ourolepis	Ojipe	0.076344	34.4787	0	0.0331893	455426	240105	206044	0.0377794
M. zebra	Ojipe	Omossambicus	Ovariabilis	0.0693582	22.678	0	0.0565917	299589	312619	272066	0.0458602
M. zebra	Ojipe	Omtera	Oniloticus	0.16134	55.5375	0	0.0642789	533012	296623	214206	0.0789555
M. zebra	Ojipe	Oplacidus_placidus	Omtera	0.154569	39.3971	0	0.158163	270015	363651	266283	0.108193
M. zebra	Ojipe	Oplacidus_rovumae	Omtera	0.0923331	27.6283	0	0.0909622	278550	353904	294074	0.0645744
M. zebra	Orukwaensis	Omtera	Ojipe	0.0213844	7.21698	2.65787e-13	0.00765671	682090	183058	175393	0.00736636
M. zebra	Ojipe	Oshiranus	Omtera	0.172073	46.8205	0	0.172482	270120	384887	271875	0.121927
M. zebra	Ojipe	Oshiranuschilwae	Omtera	0.161918	38.1109	0	0.166013	266500	355853	256674	0.112828
M. zebra	Ojipe	Omtera	Ospilurus	0.0782789	22.4352	0	0.0375013	534844	281371	240518	0.0386597
M. zebra	Osquam_kar_chambo	Omtera	Ojipe	0.0473718	17.8349	0	0.0190789	525279	221031	201037	0.0211053
M. zebra	Ojipe	Omtera	Otanganicae	0.294743	87.7208	0	0.359328	272277	368705	200837	0.199411
M. zebra	Ojipe	Ourolepis	Omtera	0.0759859	24.4342	0	0.0719599	304128	329279	282772	0.0507619
M. zebra	Ovariabilis	Omtera	Ojipe	0.107618	35.3619	0	0.0387238	628350	205966	165942	0.0400137
M. zebra	Ojipe	Oplacidus_placidus	Oniloticus	0.114501	39.6416	0	0.044757	541932	277579	220543	0.0548395
M. zebra	Ojipe	Oplacidus_rovumae	Oniloticus	0.14063	45.2767	0	0.0571449	539560	311504	234692	0.0707452
M. zebra	Ojipe	Orukwaensis	Oniloticus	0.142665	49.2933	0	0.0575477	532614	295536	221739	0.0702903
M. zebra	Ojipe	Oshiranus	Oniloticus	0.107984	42.9971	0	0.0417295	549799	286993	231053	0.0523859
M. zebra	Ojipe	Oshiranuschilwae	Oniloticus	0.112353	37.2789	0	0.0436069	534260	268669	214395	0.0533498
M. zebra	Oniloticus	Ospilurus	Ojipe	0.0429104	15.198	0	0.0170549	726815	271203	248886	0.0178979
M. zebra	Ojipe	Osquam_kar_chambo	Oniloticus	0.130738	49.4521	0	0.0508056	526217	293870	225915	0.0649664
M. zebra	Ojipe	Otanganicae	Oniloticus	0.149611	50.8807	0	0.0600977	463688	295258	218408	0.0786307
M. zebra	Ojipe	Ourolepis	Oniloticus	0.122439	49.9349	0	0.0472806	567045	286986	224375	0.0580588
M. zebra	Ojipe	Ovariabilis	Oniloticus	0.102982	37.7668	0	0.0415756	511707	289312	235287	0.0521323
M. zebra	Oplacidus_rovumae	Oplacidus_placidus	Ojipe	0.0495705	22.836	0	0.0173543	738286	190394	172410	0.0163329
M. zebra	Ojipe	Oplacidus_placidus	Orukwaensis	0.174589	47.6172	0	0.14158	274000	373549	262502	0.122023
M. zebra	Oshiranus	Oplacidus_placidus	Ojipe	0.0130074	7.41135	6.25056e-14	0.00428618	786336	170639	166257	0.00390124
M. zebra	Oplacidus_placidus	Oshiranuschilwae	Ojipe	0.0183848	7.1667	3.84137e-13	0.00603565	770318	159595	153833	0.00531674
M. zebra	Ojipe	Oplacidus_placidus	Ospilurus	0.0443246	13.1224	0	0.0208999	542038	266853	244201	0.02151
M. zebra	Ojipe	Oplacidus_placidus	Osquam_kar_chambo	0.335873	89.7129	0	0.331212	254685	465700	231522	0.246009
M. zebra	Ojipe	Oplacidus_placidus	Otanganicae	0.177947	59.543	0	0.210327	300124	322190	224846	0.114906
M. zebra	Oplacidus_placidus	Ourolepis	Ojipe	0.0436403	23.0971	0	0.0177152	583316	214061	196159	0.0180185
M. zebra	Ojipe	Oplacidus_placidus	Ovariabilis	0.201093	53.4261	0	0.173169	289097	368652	245209	0.13671
M. zebra	Ojipe	Oplacidus_rovumae	Orukwaensis	0.103958	32.5448	0	0.0818071	283912	359373	291689	0.0723913
M. zebra	Oplacidus_rovumae	Oshiranus	Ojipe	0.0366859	19.9728	0	0.012725	764805	194137	180396	0.0120605
M. zebra	Oplacidus_rovumae	Oshiranuschilwae	Ojipe	0.0726172	27.4571	0	0.0227798	819273	170220	147172	0.0202769
M. zebra	Ojipe	Oplacidus_rovumae	Ospilurus	0.0404483	13.1848	0	0.0201105	542324	284254	262152	0.0203007
M. zebra	Ojipe	Oplacidus_rovumae	Osquam_kar_chambo	0.245921	75.4592	0	0.219394	268165	435453	263553	0.177735
M. zebra	Ojipe	Oplacidus_rovumae	Otanganicae	0.129184	48.968	0	0.146041	305312	321582	248001	0.0841027
M. zebra	Oplacidus_rovumae	Ourolepis	Ojipe	0.0891449	47.8199	0	0.0347125	629480	227410	190184	0.0355524
M. zebra	Ojipe	Oplacidus_rovumae	Ovariabilis	0.131375	40.6086	0	0.109169	298329	354545	272206	0.0890074
M. zebra	Ojipe	Oshiranus	Orukwaensis	0.196123	54.9938	0	0.158186	273409	397921	267430	0.139004
M. zebra	Ojipe	Oshiranuschilwae	Orukwaensis	0.182227	45.6569	0	0.148018	270301	365766	253008	0.126826
M. zebra	Ojipe	Orukwaensis	Ospilurus	0.0643799	18.6831	0	0.0312475	533663	281466	247417	0.0320447
M. zebra	Osquam_kar_chambo	Orukwaensis	Ojipe	0.0300512	13.9428	0	0.0116208	572180	208757	196576	0.0124612
M. zebra	Ojipe	Orukwaensis	Otanganicae	0.306267	92.0365	0	0.381684	265583	380424	202036	0.210353
M. zebra	Ojipe	Ourolepis	Orukwaensis	0.0734123	27.2123	0	0.0548465	311504	327133	282386	0.048584
M. zebra	Ovariabilis	Orukwaensis	Ojipe	0.0941179	38.6896	0	0.0308906	725409	185712	153762	0.0300033
M. zebra	Oshiranus	Oshiranuschilwae	Ojipe	0.033082	16.0487	0	0.0101494	825375	158179	148049	0.0089519
M. zebra	Ojipe	Oshiranus	Ospilurus	0.0325388	10.7358	0	0.0156946	550469	273908	256645	0.0159691
M. zebra	Ojipe	Oshiranus	Osquam_kar_chambo	0.371729	103.218	0	0.355383	251422	508456	232880	0.277586
M. zebra	Ojipe	Oshiranus	Otanganicae	0.175882	64.9427	0	0.198075	303487	331604	232405	0.114351
M. zebra	Oshiranus	Ourolepis	Ojipe	0.054196	31.189	0	0.0221352	593771	227544	204148	0.0228151
M. zebra	Ojipe	Oshiranus	Ovariabilis	0.222663	62.7096	0	0.189641	288477	391054	248622	0.153457
M. zebra	Ojipe	Oshiranuschilwae	Ospilurus	0.0462572	13.4547	0	0.0216406	533451	258804	235919	0.0222579
M. zebra	Ojipe	Oshiranuschilwae	Osquam_kar_chambo	0.353703	85.0267	0	0.353932	249705	463851	221456	0.259243
M. zebra	Ojipe	Oshiranuschilwae	Otanganicae	0.175729	54.757	0	0.208262	297712	311404	218317	0.112501
M. zebra	Oshiranuschilwae	Ourolepis	Ojipe	0.0299093	13.7201	0	0.0117556	601972	198592	187057	0.0116796
M. zebra	Ojipe	Oshiranuschilwae	Ovariabilis	0.204391	49.6646	0	0.17615	285842	359861	237720	0.138259
M. zebra	Ojipe	Osquam_kar_chambo	Ospilurus	0.0519027	17.1043	0	0.0250887	527335	279452	251875	0.0260489
M. zebra	Ojipe	Otanganicae	Ospilurus	0.063551	17.2306	0	0.0307684	467200	278369	245102	0.0335803
M. zebra	Ojipe	Ourolepis	Ospilurus	0.0571695	19.56	0	0.0272375	564658	277343	247347	0.0275357
M. zebra	Ojipe	Ovariabilis	Ospilurus	0.0164548	5.21387	9.24693e-08	0.00812912	515672	271354	262568	0.00837086
M. zebra	Ojipe	Osquam_kar_chambo	Otanganicae	0.25113	82.4638	0	0.289215	268289	360430	215737	0.171345
M. zebra	Ojipe	Ourolepis	Osquam_kar_chambo	0.158661	63.9623	0	0.130378	304303	361082	262193	0.10661
M. zebra	Ovariabilis	Osquam_kar_chambo	Ojipe	0.0529108	22.1907	0	0.0201667	552651	214227	192696	0.0224381
M. zebra	Ojipe	Ourolepis	Otanganicae	0.154573	61.6171	0	0.172138	325211	316129	231483	0.0969796
M. zebra	Ojipe	Ovariabilis	Otanganicae	0.259176	83.3593	0	0.320769	250200	371826	218760	0.182051
M. zebra	Ojipe	Ourolepis	Ovariabilis	0.0956556	33.7339	0	0.0751959	326768	320131	264233	0.0613501
M. zebra	OkorogweN	OkorogweM	Okaromo	0.0601948	14.039	0	0.0248834	740559	139348	123524	0.0157699
M. zebra	OkorogweM	Okaromo	Oleucostictus	0.0702794	23.1593	0	0.0270581	353074	230449	200184	0.0386177
M. zebra	Okaromo	Omacrochir	OkorogweM	0.0111799	3.76301	8.39413e-05	0.00485056	485523	155489	152050	0.00433636
M. zebra	Omalagarasi	Okaromo	OkorogweM	0.00393494	1.47285	0.0703954	0.00145303	572352	131402	130372	0.00123483
M. zebra	Omossambicus	OkorogweM	Okaromo	0.0012845	0.443069	0.328858	0.00086519	348196	210834	210293	0.000703216
M. zebra	Omtera	Okaromo	OkorogweM	0.014306	5.08967	1.79346e-07	0.00610398	509612	155177	150800	0.00536667
M. zebra	OkorogweM	Okaromo	Oniloticus	0.00984561	3.57711	0.000173705	0.00344146	472777	207666	203616	0.00458114
M. zebra	OkorogweM	Oplacidus_placidus	Okaromo	0.184959	48.0866	0	0.128899	398226	257681	177239	0.0965521
M. zebra	OkorogweM	Oplacidus_rovumae	Okaromo	0.0907267	26.9775	0	0.0591019	425553	235441	196273	0.0456894
M. zebra	Orukwaensis	Okaromo	OkorogweM	0.0450399	17.7852	0	0.0176671	575662	148589	135781	0.0148925
M. zebra	OkorogweM	Oshiranus	Okaromo	0.212552	56.2029	0	0.147528	394098	278158	180640	0.114338
M. zebra	OkorogweM	Oshiranuschilwae	Okaromo	0.195152	44.7427	0	0.135238	406527	251548	169399	0.0992768
M. zebra	Okaromo	OkorogweM	Ospilurus	0.0298932	8.53441	0	0.0120537	484142	212931	200570	0.0137705
M. zebra	Okaromo	Osquam_kar_chambo	OkorogweM	0.0434355	17.0967	0	0.02044	464956	182654	167448	0.0186563
M. zebra	OkorogweM	Okaromo	Otanganicae	0.24534	71.1911	0	0.306898	216310	298576	180933	0.169071
M. zebra	OkorogweM	Ourolepis	Okaromo	0.0350128	13.5337	0	0.0197449	499067	190254	177382	0.0148517
M. zebra	Ovariabilis	Okaromo	OkorogweM	0.0974771	31.9808	0	0.0390378	547491	163352	134334	0.0343336
M. zebra	OkorogweN	Okaromo	Oleucostictus	0.0699567	21.5296	0	0.0281492	348138	241345	209786	0.0394848
M. zebra	Okaromo	Omacrochir	OkorogweN	0.0101786	3.54329	0.000197586	0.00425451	502633	155952	152809	0.00387358
M. zebra	Omalagarasi	Okaromo	OkorogweN	0.00474189	1.77003	0.0383609	0.00168744	589655	132171	130923	0.0014635
M. zebra	OkorogweN	Omossambicus	Okaromo	0.0353496	9.31256	0	0.0240719	345943	226865	211373	0.0197556
M. zebra	Omtera	Okaromo	OkorogweN	0.0142711	5.1875	1.0657e-07	0.00587555	526862	155764	151381	0.00525535
M. zebra	Okaromo	OkorogweN	Oniloticus	0.0973223	14.4538	0	0.0382874	457632	253280	208353	0.0488727
M. zebra	OkorogweN	Oplacidus_placidus	Okaromo	0.212696	49.8132	0	0.1506	394367	275151	178633	0.113798
M. zebra	OkorogweN	Oplacidus_rovumae	Okaromo	0.122957	32.4593	0	0.081229	423223	252383	197114	0.0633296
M. zebra	Orukwaensis	Okaromo	OkorogweN	0.0434233	17.1194	0	0.0164641	592800	149140	136727	0.0141271
M. zebra	OkorogweN	Oshiranus	Okaromo	0.23794	58.6953	0	0.167747	390212	295834	182112	0.130992
M. zebra	OkorogweN	Oshiranuschilwae	Okaromo	0.222967	46.6087	0	0.156922	402863	268541	170622	0.11629
M. zebra	Okaromo	OkorogweN	Ospilurus	0.0744781	14.8424	0	0.0320378	472838	237569	204635	0.0359918
M. zebra	Okaromo	Osquam_kar_chambo	OkorogweN	0.0427668	16.7965	0	0.0194312	482167	183136	168114	0.0180246
M. zebra	OkorogweN	Okaromo	Otanganicae	0.26658	71.7453	0	0.332024	215554	313860	181743	0.185778
M. zebra	OkorogweN	Ourolepis	Okaromo	0.0750848	22.6993	0	0.0433352	495165	207837	178806	0.0329221
M. zebra	Ovariabilis	Okaromo	OkorogweN	0.0968599	32.2554	0	0.0374386	564413	163973	135013	0.0335419
M. zebra	Omacrochir	Okaromo	Oleucostictus	0.0379189	13.1782	0	0.0102631	613382	155734	144355	0.0124569
M. zebra	Omalagarasi	Okaromo	Oleucostictus	0.00988583	3.79196	7.47317e-05	0.00237524	699295	133127	130521	0.00270629
M. zebra	Omossambicus	Okaromo	Oleucostictus	0.101492	32.0664	0	0.0390193	363947	241565	197050	0.0554661
M. zebra	Omtera	Okaromo	Oleucostictus	0.00946605	3.90498	4.71172e-05	0.00261386	633653	153928	151041	0.00307579
M. zebra	Okaromo	Oleucostictus	Oniloticus	0.360135	73.9288	0	0.196344	348885	438048	206077	0.233604
M. zebra	Oplacidus_placidus	Okaromo	Oleucostictus	0.0824009	28.1833	0	0.029775	425059	220923	187286	0.0403676
M. zebra	Oplacidus_rovumae	Okaromo	Oleucostictus	0.0934155	36.8608	0	0.0345012	405304	242183	200802	0.0487817
M. zebra	Orukwaensis	Okaromo	Oleucostictus	0.0365425	14.788	0	0.00948444	701899	149515	138973	0.0106443
M. zebra	Oshiranus	Okaromo	Oleucostictus	0.0895662	35.3734	0	0.0309351	446563	224578	187656	0.0429927
M. zebra	Oshiranuschilwae	Okaromo	Oleucostictus	0.0818238	27.0327	0	0.0295481	418851	215863	183209	0.0399231
[truncated: 3,852 more rows]
